# Supplementary material for: In-silico Analysis of NF1 Missense Variants in ClinVar: Translating Variant Predictions into Variant Interpretation and Classification
Source: Int J Mol Sci. 2020 Jan 22;21(3):721. doi: 10.3390/ijms21030721 (PMC7037781; doi:10.3390/ijms21030721)
Supplement: Supplementary file 1 [file ijms-21-00721-s001.zip]

Archive with 6 entries (5 files):
- ijms-614345-supplementary files/
- ijms-614345-supplementary files/ijms-614345-Supplementary figures.docx
- ijms-614345-supplementary files/SUPPLEMENTARY FILE S4.docx
- ijms-614345-supplementary files/Supplementary Table S1.docx
- ijms-614345-supplementary files/Supplementary Table S2.docx
- ijms-614345-supplementary files/Supplementary Table S3.xlsx
