# Supplementary material for: In-silico Analysis of NF1 Missense Variants in ClinVar: Translating Variant Predictions into Variant Interpretation and Classification
Source: Int J Mol Sci. 2020 Jan 22;21(3):721. doi: 10.3390/ijms21030721 (PMC7037781; doi:10.3390/ijms21030721)
Supplement: Supplementary file 1 [file ijms-21-00721-s001.zip › ijms-614345-supplementary files/Supplementary Table S3.xlsx]

## Sheet: Suppl. Table S3
Ref Transcript	GRCh37Location	REF	ALT	NM_001042492.2 AA change	NM_000267.3 AA change	ClinVar clinical significance*	VEST3 SCORE	VEST3 CLASSIFICATION	REVEL SCORE^	REVEL CLASSIFICATION^	ClinPred SCORE^	ClinPred CLASSIFICATION^
NM_000267.3	29422328	A	G	M1V	M1V	PATHOGENIC	0.691	VUS	0.37	VUS	0.99516	LEANING PATHOGENIC
NM_000267.3	29422329	T	A	M1K	M1K	LP	0.722	VUS	0.337	VUS	0.989793	LEANING PATHOGENIC
NM_000267.3	29422329	T	G	M1R	M1R	PATHOGENIC	0.704	VUS	0.338	VUS	0.990422	LEANING PATHOGENIC
NM_000267.3	29422329	T	C	M1T	M1T	PATHOGENIC	0.811	VUS	0.422	VUS	0.990627	LEANING PATHOGENIC
NM_001042492.2	29422332	C	T	A2V	A2V	VUS	0.239	LEANING BENIGN	0.097	LEANING BENIGN	0.876491	VUS
NM_000267.3	29422339	C	A	H4Q	H4Q	BLOV	0.527	VUS	0.074	LEANING BENIGN	0.536312	VUS
NM_000267.3	29422340	G	C	A5P	A5P	BLOV	0.642	VUS	0.066	LEANING BENIGN	NA	NA
NM_000267.3	29422342	G	T	R5S	R5S	VUS	0.171	LEANING BENIGN	0.033	LEANING BENIGN	0.484838	VUS
NM_000267.3	29422344	C	T	P6L	P6L	VUS	0.186	LEANING BENIGN	0.192	LEANING BENIGN	0.99588	LEANING PATHOGENIC
NM_000267.3	29422364	G	A	V13M	V13M	VUS	0.375	LEANING BENIGN	0.123	LEANING BENIGN	0.583476	VUS
NM_000267.3	29422373	C	T	R16K	R16K	VUS	0.586	VUS	NA	NA	0.995076	LEANING PATHOGENIC
NM_000267.3	29422374	G	C	R16P	R16P	VUS	0.896	LEANING PATHOGENIC	0.321	VUS	0.990539	LEANING PATHOGENIC
NM_000267.3	29422382	G	A	E19K	E19K	VUS	0.354	LEANING BENIGN	0.102	LEANING BENIGN	0.925909	VUS
NM_000267.3	29483002	T	C	L21P	L21P	VUS	0.972	LEANING PATHOGENIC	0.658	LEANING PATHOGENIC	0.99383	LEANING PATHOGENIC
NM_000267.3	29483007	A	G	I23V	I23V	VUS	0.503	VUS	0.158	LEANING BENIGN	0.188682	LEANING BENIGN
NM_000267.3	29483009	A	G	I23M	I23M	VUS	0.854	LEANING PATHOGENIC	0.128	LEANING BENIGN	0.736856	VUS
NM_001042492.2	29483014	C	T	T25I	T25I	VUS	0.412	LEANING BENIGN	0.088	LEANING BENIGN	0.451329	VUS
NM_000267.3	29483016	G	A	G26R	G26R	VUS	0.717	VUS	0.146	LEANING BENIGN	0.978699	LEANING PATHOGENIC
NM_001042492.2	29483023	A	C	N28P	N28P	VUS	0.785	VUS	NA	NA	0.914182	VUS
NM_000267.3	29483028	A	C	T30P	T30P	VUS	0.622	VUS	0.477	VUS	0.973843	LEANING PATHOGENIC
NM_001042492.2	29483031	C	T	H31Y	H31Y	VUS	0.827	VUS	0.246	VUS	0.700308	VUS
NM_001042492.2	29483032	A	G	H31R	H31R	VUS	0.884	LEANING PATHOGENIC	0.464	VUS	0.954358	LEANING PATHOGENIC
NM_000267.3	29483037	A	G	K33E	K33E	VUS	0.62	VUS	0.419	VUS	0.937664	VUS
NM_000267.3	29483038	A	G	K33R	K33R	VUS	0.231	LEANING BENIGN	0.202	VUS	0.746865	VUS
NM_001042492.2	29483040	G	A	V34I	V34I	VUS	0.297	LEANING BENIGN	0.17	LEANING BENIGN	0.177739	LEANING BENIGN
NM_000267.3	29483044	G	A	S35N	S35N	VUS	0.681	VUS	0.202	VUS	0.816193	VUS
NM_000267.3	29483047	C	T	T36I	T36I	VUS	0.684	VUS	0.173	LEANING BENIGN	0.289779	LEANING BENIGN
NM_001042492.2	29483047	C	G	T36S	T36S	CI	0.798	VUS	0.193	LEANING BENIGN	0.0556154	LEANING BENIGN
NM_000267.3	29483056	A	T	N39I	N39I	VUS	0.907	LEANING PATHOGENIC	0.39	VUS	0.993086	LEANING PATHOGENIC
NM_001042492.2	29483062	A	C	E41A	E41A	VUS	0.795	VUS	0.47	VUS	0.91906	VUS
NM_000267.3	29483068	T	C	L43P	L43P	VUS	0.992	LEANING PATHOGENIC	0.773	LEANING PATHOGENIC	0.994398	LEANING PATHOGENIC
NM_001042492.2	29483074	A	G	N45S	N45S	VUS	0.856	LEANING PATHOGENIC	0.187	LEANING BENIGN	0.50532	VUS
NM_000267.3	29483083	A	C	K48T	K48T	VUS	0.852	LEANING PATHOGENIC	0.505	VUS	0.968116	LEANING PATHOGENIC
NM_000267.3	29483085	T	A	Y49N	Y49N	VUS	0.856	LEANING PATHOGENIC	0.467	VUS	0.85652	VUS
NM_000267.3	29483089	A	G	K50R	K50R	VUS	0.725	VUS	0.273	VUS	0.9349	VUS
NM_000267.3	29483100	G	T	V54F	V54F	VUS	0.957	LEANING PATHOGENIC	0.557	VUS	0.99139	LEANING PATHOGENIC
NM_000267.3	29483109	G	A	G57S	G57S	VUS	0.863	LEANING PATHOGENIC	0.427	VUS	0.753185	VUS
NM_000267.3	29483110	G	A	G57D	G57D	VUS	0.948	LEANING PATHOGENIC	0.607	LEANING PATHOGENIC	0.984854	LEANING PATHOGENIC
NM_000267.3	29483115	A	G	T59A	T59A	VUS	0.848	LEANING PATHOGENIC	0.403	VUS	0.978865	LEANING PATHOGENIC
NM_001042492.2	29483116	C	G	T59S	T59S	VUS	0.794	VUS	0.215	VUS	0.97861	LEANING PATHOGENIC
NM_000267.3	29483118	A	G	T60A	T60A	VUS	0.278	LEANING BENIGN	0.098	LEANING BENIGN	0.227747	LEANING BENIGN
NM_000267.3	29483119	C	G	T60S	T60S	VUS	0.248	LEANING BENIGN	0.058	LEANING BENIGN	0.0842357	LEANING BENIGN
NM_000267.3	29483121	A	G	I61V	I61V	VUS	0.552	VUS	0.118	LEANING BENIGN	0.20151	LEANING BENIGN
NM_001042492.2	29483140	A	G	N67S	N67S	VUS	0.565	VUS	0.105	LEANING BENIGN	0.26385	LEANING BENIGN
NM_000267.3	29483143	T	C	M68T	M68T	VUS	0.902	LEANING PATHOGENIC	0.43	VUS	0.727125	VUS
NM_001042492.2	29486035	T	C	F71S	F71S	VUS	0.524	VUS	0.246	VUS	0.449017	VUS
NM_000267.3	29486042	A	T	E73D	E73D	VUS	0.257	LEANING BENIGN	0.111	LEANING BENIGN	0.613421	VUS
NM_000267.3	29486044	C	T	A74V	A74V	VUS	0.215	LEANING BENIGN	0.12	LEANING BENIGN	0.767009	VUS
NM_001042492.2	29486054	A	T	K77N	K77N	VUS	0.583	VUS	0.108	LEANING BENIGN	0.26016	LEANING BENIGN
NM_001042492.2	29486057	T	A	N78K	N78K	VUS	0.786	VUS	0.095	LEANING BENIGN	0.926871	VUS
NM_000267.3	29486060	A	T	L79F	L79F	VUS	0.739	VUS	0.213	VUS	0.705027	VUS
NM_000267.3	29486062	A	C	Y80S	Y80S	VUS	0.869	LEANING PATHOGENIC	0.414	VUS	0.885838	VUS
NM_001042492.2	29486062	A	G	Y80C	Y80C	VUS	0.915	LEANING PATHOGENIC	0.491	VUS	0.871227	VUS
NM_001042492.2	29486064	C	A	L81I	L81I	VUS	0.512	VUS	0.117	LEANING BENIGN	0.431428	VUS
NM_001042492.2	29486068	C	T	S82F	S82F	CI	0.994	LEANING PATHOGENIC	0.595	VUS	0.983416	LEANING PATHOGENIC
NM_000267.3	29486071	A	G	Q83R	Q83R	VUS	0.803	VUS			0.834077	VUS
NM_000267.3	29486079	A	G	I86V	I86V	VUS	0.469	LEANING BENIGN	0.365	VUS	0.579417	VUS
NM_000267.3	29486089	C	A	T89K	T89K	VUS	0.918	LEANING PATHOGENIC	0.786	LEANING PATHOGENIC	0.988205	LEANING PATHOGENIC
NM_000267.3	29486092	T	G	L90R	L90R	VUS	0.987	LEANING PATHOGENIC	0.918	LEANING PATHOGENIC	0.99312	LEANING PATHOGENIC
NM_000267.3	29486097	A	G	K92E	K92E	VUS	0.738	VUS	0.683	LEANING PATHOGENIC	0.962596	LEANING PATHOGENIC
NM_000267.3	29486099	A	T	K92N	K92N	VUS	0.702	VUS	0.518	VUS	0.954576	LEANING PATHOGENIC
NM_000267.3	29486100	T	C	C93R	C93R	LP	0.981	LEANING PATHOGENIC	0.89	LEANING PATHOGENIC	0.996982	LEANING PATHOGENIC
NM_001042492.2	29486101	G	A	C93Y	C93Y	CI	0.983	LEANING PATHOGENIC	0.899	LEANING PATHOGENIC	0.991457	LEANING PATHOGENIC
NM_000267.3	29486107	C	T	A95V	A95V	VUS	0.741	VUS	0.565	VUS	0.930237	VUS
NM_000267.3	29490219	A	G	M102V	M102V	VUS	0.579	VUS	0.229	VUS	0.237836	LEANING BENIGN
NM_000267.3	29490235	C	T	T107M	T107M	VUS	0.764	VUS	0.558	VUS	0.905448	VUS
NM_000267.3	29490238	T	C	M108T	M108T	VUS	0.931	LEANING PATHOGENIC	0.691	LEANING PATHOGENIC	0.621238	VUS
NM_000267.3	29490263	A	T	E116D	E116D	VUS	0.7	VUS	0.648	LEANING PATHOGENIC	0.884725	VUS
NM_000267.3	29490270	C	A	H119N	H119N	VUS	0.742	VUS	0.424	VUS	0.893958	VUS
NM_001042492.2	29490270	C	T	H119Y	H119Y	VUS	0.784	VUS	0.62	LEANING PATHOGENIC	0.918459	VUS
NM_000267.3	29490271	A	G	H119R	H119R	VUS	0.781	VUS	0.437	VUS	0.862434	VUS
NM_001042492.2	29490279	C	T	H122Y	H122Y	VUS	0.816	VUS	0.611	LEANING PATHOGENIC	0.949426	LEANING PATHOGENIC
NM_001042492.2	29490282	A	G	T123A	T123A	VUS	0.276	LEANING BENIGN	0.325	VUS	0.180717	LEANING BENIGN
NM_000267.3	29490283	C	T	T123I	T123I	VUS	0.747	VUS	0.483	VUS	0.663365	VUS
NM_000267.3	29490285	T	A	C124S	C124S	VUS	0.33	LEANING BENIGN	0.261	VUS	0.610383	VUS
NM_000267.3	29490288	C	G	R125G	R125G	VUS	0.81	VUS	0.54	VUS	0.834903	VUS
NM_001042492.2	29490288	C	T	R125C	R125C	VUS	0.868	LEANING PATHOGENIC	0.512	VUS	0.907096	VUS
NM_001042492.2	29490289	G	A	R125H	R125H	VUS	0.729	VUS	0.55	VUS	0.911084	VUS
NM_001042492.2	29490293	A	C	E126D	E126D	VUS	0.31	LEANING BENIGN	0.455	VUS	0.333704	LEANING BENIGN
NM_000267.3	29490301	A	G	Q129R	Q129R	VUS	0.832	VUS	0.543	VUS	0.810586	VUS
NM_000267.3	29490302	G	C	Q129H	Q129H	VUS	0.766	VUS	0.575	VUS	0.781911	VUS
NM_000267.3	29490304	A	G	H130R	H130R	VUS	0.796	VUS	0.533	VUS	0.876991	VUS
NM_001042492.2	29490304	A	T	H130L	H130L	VUS	0.822	VUS	0.577	VUS	0.939676	VUS
NM_000267.3	29490307	C	T	A131V	A131V	VUS	0.802	VUS	0.542	VUS	0.902998	VUS
NM_000267.3	29490318	C	T	R135W	R135W	VUS	0.888	LEANING PATHOGENIC	0.58	VUS	0.982132	LEANING PATHOGENIC
NM_000267.3	29490319	G	A	R135Q	R135Q	VUS	0.593	VUS	0.551	VUS	0.810678	VUS
NM_000267.3	29490330	T	C	S139P	S139P	VUS	0.889	LEANING PATHOGENIC	0.69	LEANING PATHOGENIC	0.965374	LEANING PATHOGENIC
NM_000267.3	29490348	C	T	L145F	L145F	VUS	0.897	LEANING PATHOGENIC	0.582	VUS	0.908627	VUS
NM_001042492.2	29490348	C	G	L145V	L145V	VUS	0.873	LEANING PATHOGENIC	0.511	VUS	0.808916	VUS
NM_000267.3	29490349	T	A	L145H	L145H	VUS	0.991	LEANING PATHOGENIC	0.887	LEANING PATHOGENIC	0.976879	LEANING PATHOGENIC
NM_000267.3	29490354	T	C	C147R	C147R	VUS	0.824	VUS	0.785	LEANING PATHOGENIC	0.825329	VUS
NM_000267.3	29490360	A	G	N149D	N149D	VUS	0.97	LEANING PATHOGENIC	0.511	VUS	0.562114	VUS
NM_000267.3	29490366	A	C	N151H	N151H	VUS	0.444	LEANING BENIGN	0.409	VUS	0.82048	VUS
NM_000267.3	29490367	A	G	N151S	N151S	VUS	0.19	LEANING BENIGN	0.41	VUS	0.685171	VUS
NM_000267.3	29490379	G	A	S155N	S155N	VUS	0.685	VUS	0.404	VUS	0.911097	VUS
NM_000267.3	29490381	C	T	R156C	R156C	VUS	0.946	LEANING PATHOGENIC	0.847	LEANING PATHOGENIC	0.958116	LEANING PATHOGENIC
NM_000267.3	29490382	G	A	R156H	R156H	VUS	0.84	VUS	0.821	LEANING PATHOGENIC	0.927521	VUS
NM_001042492.2	29490382	G	T	R156L	R156L	VUS	0.937	LEANING PATHOGENIC	0.914	LEANING PATHOGENIC	0.939469	VUS
NM_000267.3	29490384	A	G	I157V	I157V	VUS	0.657	VUS	0.361	VUS	0.70972	VUS
NM_001042492.2	29490390	A	C	T159P	T159P	VUS	0.635	VUS	0.585	VUS	0.786124	VUS
NM_001042492.2	29490390	A	G	T159A	T159A	VUS	0.76	VUS	0.412	VUS	0.290535	LEANING BENIGN
NM_000267.3	29490393	A	G	R160G	R160G	VUS	0.873	LEANING PATHOGENIC	0.884	LEANING PATHOGENIC	0.981043	LEANING PATHOGENIC
NM_000267.3	29490394	G	A	R160K	R160K	LP	0.804	VUS	0.578	VUS	0.814027	VUS
NM_001042492.2	29490394	G	C	R160T	R160T	LP	0.882	LEANING PATHOGENIC	0.843	LEANING PATHOGENIC	0.906684	VUS
NM_000267.3	29496913	C	G	Q162E	Q162E	VUS	0.746	VUS	0.592	VUS	0.867713	VUS
NM_001042492.2	29496922	A	G	T165A	T165A	VUS	0.678	VUS	0.418	VUS	0.864773	VUS
NM_000267.3	29496923	C	G	T165S	T165S	VUS	0.582	VUS	0.377	VUS	0.551336	VUS
NM_001042492.2	29496923	C	T	T165I	T165I	VUS	0.804	VUS	0.692	LEANING PATHOGENIC	0.978277	LEANING PATHOGENIC
NM_001042492.2	29496941	A	G	N171S	N171S	VUS	0.334	LEANING BENIGN	0.268	VUS	0.303659	LEANING BENIGN
NM_000267.3	29496943	G	A	V172I	V172I	VUS	0.214	LEANING BENIGN	0.358	VUS	0.670671	VUS
NM_000267.3	29496949	G	T	V174F	V174F	VUS	0.83	VUS	0.549	VUS	0.96047	LEANING PATHOGENIC
NM_000267.3	29496956	A	G	D176G	D176G	VUS	0.888	LEANING PATHOGENIC	0.75	LEANING PATHOGENIC	0.976546	LEANING PATHOGENIC
NM_000267.3	29496957	T	A	D176E	D176E	CI	0.769	VUS	0.641	LEANING PATHOGENIC	0.0202509	LEANING BENIGN
NM_001042492.2	29496958	A	G	I177V	I177V	VUS	0.429	LEANING BENIGN	0.43	VUS	0.359691	VUS
NM_001042492.2	29496970	C	G	Q181E	Q181E	VUS	0.774	VUS	0.583	VUS	0.462437	VUS
NM_000267.3	29496979	A	C	N184H	N184H	VUS	0.504	VUS	0.484	VUS	0.947316	VUS
NM_001042492.2	29496980	A	G	N184S	N184S	VUS	0.211	LEANING BENIGN	0.319	VUS	0.793695	VUS
NM_000267.3	29496986	A	T	D186V	D186V	VUS	0.968	LEANING PATHOGENIC	0.913	LEANING PATHOGENIC	0.992893	LEANING PATHOGENIC
NM_000267.3	29496992	C	T	A188V	A188V	VUS	0.159	LEANING BENIGN	0.178	LEANING BENIGN	0.0808985	LEANING BENIGN
NM_001042492.2	29497001	A	C	K191T	K191T	VUS	0.765	VUS	0.495	VUS	0.958494	LEANING PATHOGENIC
NM_001042492.2	29497004	G	A	R192Q	R192Q	VUS	0.662	VUS	0.459	VUS	0.168583	LEANING BENIGN
NM_001042492.2	29497013	A	G	K195R	K195R	VUS	0.181	LEANING BENIGN	0.194	LEANING BENIGN	0.155022	LEANING BENIGN
NM_001042492.2	29497015	G	A	E196K	E196K	VUS	0.925	LEANING PATHOGENIC	0.809	LEANING PATHOGENIC	0.984806	LEANING PATHOGENIC
NM_000267.3	29508442	A	G	T197A	T197A	VUS	0.582	VUS	0.282	VUS	0.284178	LEANING BENIGN
NM_000267.3	29508445	G	A	A198T	A198T	VUS	0.43	LEANING BENIGN	0.337	VUS	0.74393	VUS
NM_000267.3	29508446	C	A	A198E	A198E	VUS	0.652	VUS	0.486	VUS	0.818445	VUS
NM_000267.3	29508460	G	T	A203S	A203S	VUS	0.462	LEANING BENIGN	0.359	VUS	0.86337	VUS
NM_000267.3	29508467	A	G	K205R	K205R	VUS	0.779	VUS	0.623	LEANING PATHOGENIC	0.904738	VUS
NM_000267.3	29508469	A	G	K206E	K206E	VUS	0.866	LEANING PATHOGENIC	0.787	LEANING PATHOGENIC	0.983114	LEANING PATHOGENIC
NM_000267.3	29508471	G	C	K206N	K206N	VUS	0.821	VUS	0.572	VUS	0.962319	LEANING PATHOGENIC
NM_001042492.2	29508476	C	T	A208V	A208V	CI	0.886	LEANING PATHOGENIC	0.544	VUS	0.888858	VUS
NM_000267.3	29508484	G	A	A211T	A211T	VUS	0.785	VUS	0.356	VUS	0.29723	LEANING BENIGN
NM_000267.3	29508485	C	T	A211V	A211V	VUS	0.82	VUS	0.544	VUS	0.718609	VUS
NM_001042492.2	29508500	T	C	L216P	L216P	VUS	0.992	LEANING PATHOGENIC	0.905	LEANING PATHOGENIC	0.998298	LEANING PATHOGENIC
NM_000267.3	29508729	C	G	A219G	A219G	VUS	0.572	VUS	0.515	VUS	0.933818	VUS
NM_000267.3	29508729	C	T	A219V	A219V	VUS	0.778	VUS	0.602	LEANING PATHOGENIC	0.978265	LEANING PATHOGENIC
NM_001042492.2	29508738	A	C	N222T	N222T	VUS	0.804	VUS	0.672	LEANING PATHOGENIC	0.993269	LEANING PATHOGENIC
NM_000267.3	29508740	T	C	W223R	W223R	LP/P	0.97	LEANING PATHOGENIC	0.864	LEANING PATHOGENIC	0.999591	LEANING PATHOGENIC
NM_000267.3	29508743	G	C	V224L	V224L	VUS	0.658	VUS	0.421	VUS	0.968479	LEANING PATHOGENIC
NM_000267.3	29508750	A	C	N226T	N226T	VUS	0.537	VUS	0.314	VUS	0.498395	VUS
NM_000267.3	29508753	A	T	Y227F	Y227F	VUS	0.507	VUS	0.576	VUS	0.955723	LEANING PATHOGENIC
NM_000267.3	29508759	A	G	D229G	D229G	VUS	0.689	VUS	0.606	LEANING PATHOGENIC	0.933485	VUS
NM_001042492.2	29508767	A	T	T232S	T232S	VUS	0.61	VUS	0.463	VUS	0.691258	VUS
NM_000267.3	29508768	C	T	T232I	T232I	VUS	0.658	VUS	0.548	VUS	0.882469	VUS
NM_000267.3	29508770	A	C	K233Q	K233Q	VUS	0.411	LEANING BENIGN	0.342	VUS	0.61081	VUS
NM_000267.3	29508770	A	G	K233E	K233E	VUS	0.458	LEANING BENIGN	0.387	VUS	0.638047	VUS
NM_000267.3	29508776	T	C	Y235H	Y235H	VUS	0.802	VUS	0.467	VUS	0.577552	VUS
NM_000267.3	29508785	C	G	P238A	P238A	VUS	0.568	VUS	0.557	VUS	0.989454	LEANING PATHOGENIC
NM_001042492.2	29508786	C	T	P238L	P238L	VUS	0.718	VUS	0.546	VUS	0.996137	LEANING PATHOGENIC
NM_000267.3	29508791	A	G	T240A	T240A	BLOV	0.719	VUS	0.28	VUS	0.571093	VUS
NM_000267.3	29508797	A	G	M242V	M242V	VUS	0.609	VUS	0.487	VUS	0.898154	VUS
NM_000267.3	29508798	T	C	M242T	M242T	VUS	0.799	VUS	0.691	LEANING PATHOGENIC	0.953981	LEANING PATHOGENIC
NM_000267.3	29508803	G	A	E244K	E244K	VUS	0.421	LEANING BENIGN	0.273	VUS	0.950709	LEANING PATHOGENIC
NM_000267.3	29509527	A	C	E244D	E244D	VUS	0.201	LEANING BENIGN	0.233	VUS	0.0442168	LEANING BENIGN
NM_001042492.2	29509529	G	T	C245F	C245F	VUS	0.758	VUS	0.602	LEANING PATHOGENIC	0.896505	VUS
NM_001042492.2	29509529	G	A	C245Y	C245Y	VUS	0.743	VUS	0.562	VUS	0.70063	VUS
NM_000267.3	29509535	A	G	E247G	E247G	VUS	0.842	VUS	0.77	LEANING PATHOGENIC	0.945751	VUS
NM_001042492.2	29509537	A	G	K248E	K248E	VUS	0.827	VUS	0.462	VUS	0.799658	VUS
NM_000267.3	29509541	T	G	L249R	L249R	VUS	0.991	LEANING PATHOGENIC	0.803	LEANING PATHOGENIC	0.993248	LEANING PATHOGENIC
NM_000267.3	29509548	C	G	D251E	D251E	VUS	0.887	LEANING PATHOGENIC	0.767	LEANING PATHOGENIC	0.962249	LEANING PATHOGENIC
NM_000267.3	29509552	G	T	V253L	V253L	VUS	0.829	VUS	0.456	VUS	0.863034	VUS
NM_001042492.2	29509552	G	C	V253L	V253L	VUS	0.822	VUS	0.455	VUS	0.631538	VUS
NM_000267.3	29509573	A	G	T260A	T260A	VUS	0.243	LEANING BENIGN	0.214	VUS	0.317124	LEANING BENIGN
NM_000267.3	29509574	C	T	T260I	T260I	VUS	0.494	LEANING BENIGN	0.398	VUS	0.917194	VUS
NM_000267.3	29509579	C	T	R262C	R262C	VUS	0.924	LEANING PATHOGENIC	0.761	LEANING PATHOGENIC	0.986217	LEANING PATHOGENIC
NM_000267.3	29509580	G	A	R262H	R262H	VUS	0.791	VUS	0.724	LEANING PATHOGENIC	0.994724	LEANING PATHOGENIC
NM_000267.3	29509580	G	T	R262L	R262L	BLOV	0.006	LEANING BENIGN	0.843	LEANING PATHOGENIC	0.98992	LEANING PATHOGENIC
NM_001042492.2	29509603	C	G	Q270E	Q270E	VUS	0.879	LEANING PATHOGENIC	0.793	LEANING PATHOGENIC	0.979406	LEANING PATHOGENIC
NM_000267.3	29509609	A	G	I272V	I272V	VUS	0.624	VUS	0.498	VUS	0.879567	VUS
NM_000267.3	29509618	A	T	I275F	I275F	VUS	0.579	VUS	0.383	VUS	0.96291	LEANING PATHOGENIC
NM_001042492.2	29509618	A	C	I275L	I275L	VUS	0.465	LEANING BENIGN	0.284	VUS	0.753312	VUS
NM_001042492.2	29509634	T	C	I280T	I280T	VUS	0.945	LEANING PATHOGENIC	0.359	VUS	0.954139	LEANING PATHOGENIC
NM_000267.3	29509640	A	G	Q282R	Q282R	VUS	0.483	LEANING BENIGN	0.118	LEANING BENIGN	0.815001	VUS
NM_000267.3	29509642	G	T	D283Y	D283Y	VUS	0.709	VUS	0.216	VUS	0.505329	VUS
NM_000267.3	29509643	A	G	D283G	D283G	VUS	0.619	VUS	0.142	LEANING BENIGN	0.900453	VUS
NM_000267.3	29509647	A	G	I284M	I284M	VUS	0.728	VUS	0.212	VUS	0.35327	LEANING BENIGN
NM_000267.3	29509648	T	G	S285A	S285A	VUS	0.238	LEANING BENIGN	0.058	LEANING BENIGN	0.655098	VUS
NM_001042492.2	29509657	G	A	V288M	V288M	VUS	0.47	LEANING BENIGN	0.067	LEANING BENIGN	0.374275	VUS
NM_001042492.2	29509667	A	C	E291A	E291A	VUS	0.496	LEANING BENIGN	0.255	VUS	0.843921	VUS
NM_000267.3	29509668	A	C	E291D	E291D	VUS	0.29	LEANING BENIGN	0.302	VUS	0.0496531	LEANING BENIGN
NM_000267.3	29509679	A	G	N295S	N295S	CI	0.764	VUS	0.064	LEANING BENIGN	0.560257	VUS
NM_000267.3	29509680	T	A	N295K	N295K	VUS	0.705	VUS	0.115	LEANING BENIGN	0.210222	LEANING BENIGN
NM_001042492.2	29527440	A	C	K297Q	K297Q	VUS	0.706	VUS	0.209	VUS	0.974668	LEANING PATHOGENIC
NM_000267.3	29527441	A	G	K297R	K297R	VUS	0.645	VUS	0.177	LEANING BENIGN	0.9563	LEANING PATHOGENIC
NM_001042492.2	29527456	G	A	S302N	S302N	CI	0.293	LEANING BENIGN	0.097	LEANING BENIGN	0.444588	VUS
NM_000267.3	29527458	C	G	L303V	L303V	VUS	0.709	VUS	0.22	VUS	0.158746	LEANING BENIGN
NM_000267.3	29527462	G	A	R304Q	R304Q	BLOV	0.02	LEANING BENIGN	0.151	LEANING BENIGN	0.941311	VUS
NM_000267.3	29527464	A	G	K305E	K305E	VUS	0.7	VUS	0.191	LEANING BENIGN	0.968055	LEANING PATHOGENIC
NM_001042492.2	29527474	C	G	A308G	A308G	VUS	0.51	VUS	0.085	LEANING BENIGN	0.426569	VUS
NM_000267.3	29527477	G	A	G309D	G309D	VUS	0.666	VUS	0.355	VUS	0.953571	LEANING PATHOGENIC
NM_000267.3	29527486	G	A	G312E	G312E	VUS	0.884	LEANING PATHOGENIC	0.264	VUS	0.984899	LEANING PATHOGENIC
NM_000267.3	29527510	C	A	A320D	A320D	LP	0.966	LEANING PATHOGENIC	0.524	VUS	0.991675	LEANING PATHOGENIC
NM_000267.3	29527515	A	G	I322V	I322V	VUS	0.569	VUS	0.072	LEANING BENIGN	0.219241	LEANING BENIGN
NM_001042492.2	29527516	T	C	I322T	I322T	VUS	0.73	VUS	0.192	LEANING BENIGN	0.510432	VUS
NM_000267.3	29527531	T	C	L327P	L327P	CI	0.998	LEANING PATHOGENIC	0.822	LEANING PATHOGENIC	0.998851	LEANING PATHOGENIC
NM_000267.3	29527537	A	G	K329R	K329R	VUS	0.813	VUS	0.311	VUS	0.9502	LEANING PATHOGENIC
NM_000267.3	29527539	G	C	A330P	A330P	VUS	0.985	LEANING PATHOGENIC	0.719	LEANING PATHOGENIC	0.988611	LEANING PATHOGENIC
NM_000267.3	29527540	C	T	A330V	A330V	PATHOGENIC	0.944	LEANING PATHOGENIC	0.392	VUS	0.968693	LEANING PATHOGENIC
NM_000267.3	29527543	G	A	S331N	S331N	VUS	0.885	LEANING PATHOGENIC	0.148	LEANING BENIGN	0.914974	VUS
NM_000267.3	29527555	A	G	N335S	N335S	VUS	0.536	VUS	0.1	LEANING BENIGN	0.0678883	LEANING BENIGN
NM_000267.3	29527570	C	G	S340C	S340C	VUS	0.904	LEANING PATHOGENIC	0.313	VUS	0.848814	VUS
NM_001042492.2	29527572	G	A	V341I	V341I	VUS	0.335	LEANING BENIGN	0.097	LEANING BENIGN	0.61773	VUS
NM_000267.3	29527593	T	C	S348P	S348P	VUS	0.904	LEANING PATHOGENIC	0.366	VUS	0.966237	LEANING PATHOGENIC
NM_000267.3	29527596	A	G	M349V	M349V	VUS	0.714	VUS	0.256	VUS	0.471109	VUS
NM_000267.3	29527599	G	A	V350M	V350M	VUS	0.775	VUS	0.247	VUS	0.911203	VUS
NM_000267.3	29527603	T	C	V351A	V351A	VUS	0.473	LEANING BENIGN	0.187	LEANING BENIGN	0.708905	VUS
NM_000267.3	29527603	T	A	V351D	V351D	VUS	0.385	LEANING BENIGN	0.161	LEANING BENIGN	0.799358	VUS
NM_001042492.2	29527612	A	G	K354R	K354R	VUS	0.817	VUS	0.309	VUS	0.961821	LEANING PATHOGENIC
NM_000267.3	29527613	G	C	K354N	K354N	VUS	0.92	LEANING PATHOGENIC	0.251	VUS	0.964566	LEANING PATHOGENIC
NM_000267.3	29528061	C	G	L357V	L357V	VUS	0.738	VUS	0.341	VUS	0.897396	VUS
NM_000267.3	29528061	C	T	L357F	L357F	VUS	0.821	VUS	0.278	VUS	0.977029	LEANING PATHOGENIC
NM_001042492.2	29528062	T	G	L357R	L357R	LP	0.976	LEANING PATHOGENIC	0.578	VUS	0.999016	LEANING PATHOGENIC
NM_000267.3	29528062	T	C	L357P	L357P	PATHOGENIC	0.988	LEANING PATHOGENIC	0.606	LEANING PATHOGENIC	0.998043	LEANING PATHOGENIC
NM_001042492.2	29528074	G	C	S361T	S361T	VUS	0.227	LEANING BENIGN	0.06	LEANING BENIGN	0.368707	VUS
NM_000267.3	29528077	A	G	K362R	K362R	VUS	0.638	VUS	0.203	VUS	0.941055	VUS
NM_000267.3	29528100	C	T	P370S	P370S	VUS	0.27	LEANING BENIGN	0.065	LEANING BENIGN	0.390324	VUS
NM_001042492.2	29528112	G	A	D374N	D374N	VUS	0.525	VUS	0.201	LEANING BENIGN	0.981527	LEANING PATHOGENIC
NM_001042492.2	29528113	A	T	D374V	D374V	VUS	0.845	LEANING PATHOGENIC	0.379	VUS	0.99185	LEANING PATHOGENIC
NM_000267.3	29528122	T	C	I377T	I377T	VUS	0.865	LEANING PATHOGENIC	0.518	VUS	0.900506	VUS
NM_000267.3	29528126	C	G	D378E	D378E	VUS	0.948	LEANING PATHOGENIC	0.629	LEANING PATHOGENIC	0.980085	LEANING PATHOGENIC
NM_000267.3	29528127	T	C	C379R	C379R	VUS	0.979	LEANING PATHOGENIC	0.944	LEANING PATHOGENIC	0.998095	LEANING PATHOGENIC
NM_000267.3	29528130	C	T	L380F	L380F	VUS	0.301	LEANING BENIGN	0.302	VUS	0.269425	LEANING BENIGN
NM_000267.3	29528131	T	C	L380P	L380P	PATHOGENIC	0.946	LEANING PATHOGENIC	0.964	LEANING PATHOGENIC	0.97502	LEANING PATHOGENIC
NM_001042492.2	29528133	G	A	V381I	V381I	VUS	0.478	LEANING BENIGN	0.57	VUS	0.913558	VUS
NM_000267.3	29528137	C	T	S382F	S382F	VUS	0.844	LEANING PATHOGENIC	0.801	LEANING PATHOGENIC	0.997188	LEANING PATHOGENIC
NM_001042492.2	29528145	C	T	R385C	R385C	VUS	0.916	LEANING PATHOGENIC	0.894	LEANING PATHOGENIC	0.999657	LEANING PATHOGENIC
NM_000267.3	29528146	G	A	R385H	R385H	VUS	0.867	LEANING PATHOGENIC	0.927	LEANING PATHOGENIC	0.99901	LEANING PATHOGENIC
NM_000267.3	29528152	G	A	S387N	S387N	VUS	0.195	LEANING BENIGN	0.424	VUS	0.456437	VUS
NM_001042492.2	29528158	A	G	H389R	H389R	VUS	0.528	VUS	0.299	VUS	0.175741	LEANING BENIGN
NM_000267.3	29528174	T	G	F394L	F394L	VUS	0.442	LEANING BENIGN	0.43	VUS	0.265296	LEANING BENIGN
NM_000267.3	29528429	A	C	I369L	I369L	VUS	0.56	VUS	0.268	VUS	0.449763	VUS
NM_001042492.2	29528433	G	C	C397S	C397S	VUS	0.936	LEANING PATHOGENIC	0.929	LEANING PATHOGENIC	0.995215	LEANING PATHOGENIC
NM_001042492.2	29528456	A	G	T405A	T405A	VUS	0.501	VUS	0.408	VUS	0.477171	VUS
NM_001042492.2	29528457	C	T	T405I	T405I	VUS	0.582	VUS	0.657	LEANING PATHOGENIC	0.979666	LEANING PATHOGENIC
NM_001042492.2	29528466	A	G	Y408C	Y408C	VUS	0.747	VUS	0.456	VUS	0.944531	VUS
NM_001042492.2	29528469	T	A	V409E	V409E	VUS	0.96	LEANING PATHOGENIC	0.9	LEANING PATHOGENIC	0.997068	LEANING PATHOGENIC
NM_000267.3	29528472	T	G	L410R	L410R	VUS	0.979	LEANING PATHOGENIC	0.973	LEANING PATHOGENIC	0.997354	LEANING PATHOGENIC
NM_000267.3	29528480	T	C	S413P	S413P	PATHOGENIC	0.874	LEANING PATHOGENIC	0.911	LEANING PATHOGENIC	0.991124	LEANING PATHOGENIC
NM_000267.3	29528486	C	T	H415Y	H415Y	VUS	0.721	VUS	0.523	VUS	0.585393	VUS
NM_001042492.2	29528487	A	G	H415R	H415R	VUS	0.654	VUS	0.734	LEANING PATHOGENIC	0.980955	LEANING PATHOGENIC
NM_000267.3	29528490	G	A	R416Q	R416Q	VUS	0.675	VUS	0.435	VUS	0.96208	LEANING PATHOGENIC
NM_000267.3	29528502	A	G	N420S	N420S	VUS	0.549	VUS	0.532	VUS	0.957694	LEANING PATHOGENIC
NM_000267.3	29533258	T	G	S421A	S421A	VUS	0.663	VUS	0.368	VUS	0.80703	VUS
NM_001042492.2	29533261	G	A	A422T	A422T	VUS	0.523	VUS	0.318	VUS	0.331169	LEANING BENIGN
NM_000267.3	29533301	A	G	H435R	H435R	VUS	0.609	VUS	0.298	VUS	0.834201	VUS
NM_000267.3	29533306	G	T	V437F	V437F	VUS	0.63	VUS	0.374	VUS	0.910209	VUS
NM_000267.3	29533307	T	C	V437A	V437A	VUS	0.595	VUS	0.204	VUS	0.509553	VUS
NM_001042492.2	29533307	T	A	V437D	V437D	VUS	0.823	VUS	0.328	VUS	0.756587	VUS
NM_000267.3	29533316	G	A	R440Q	R440Q	VUS	0.916	LEANING PATHOGENIC	0.678	LEANING PATHOGENIC	0.983923	LEANING PATHOGENIC
NM_000267.3	29533322	T	C	M442T	M442T	VUS	0.969	LEANING PATHOGENIC	0.843	LEANING PATHOGENIC	0.985277	LEANING PATHOGENIC
NM_000267.3	29533325	T	C	F443S	F443S	VUS	0.985	LEANING PATHOGENIC	0.861	LEANING PATHOGENIC	0.997898	LEANING PATHOGENIC
NM_001042492.2	29533327	G	C	G444R	G444R	VUS	0.581	VUS	0.296	VUS	0.306343	LEANING BENIGN
NM_000267.3	29533328	G	A	G444D	G444D	VUS	0.702	VUS	0.284	VUS	0.511345	VUS
NM_000267.3	29533339	C	T	H448Y	H448Y	VUS	0.507	VUS	0.324	VUS	0.395396	VUS
NM_001042492.2	29533349	T	C	V451A	V451A	VUS	0.483	LEANING BENIGN	0.24	VUS	0.445953	VUS
NM_000267.3	29533353	A	C	Q452H	Q452H	VUS	0.807	VUS	0.606	LEANING PATHOGENIC	0.932906	VUS
NM_000267.3	29533354	G	A	G453S	G453S	VUS	0.335	LEANING BENIGN	0.302	VUS	0.842156	VUS
NM_001042492.2	29533355	G	T	G453V	G453V	VUS	0.478	LEANING BENIGN	0.495	VUS	0.951262	LEANING PATHOGENIC
NM_000267.3	29533366	C	T	H457Y	H457Y	VUS	0.784	VUS	0.397	VUS	0.905343	VUS
NM_001042492.2	29533367	A	T	H457L	H457L	VUS	0.818	VUS	0.53	VUS	0.854789	VUS
NM_001042492.2	29533368	C	A	H457Q	H457Q	VUS	0.514	VUS	0.423	VUS	0.897238	VUS
NM_001042492.2	29533373	C	A	A459E	A459E	VUS	0.496	LEANING BENIGN	0.387	VUS	0.857334	VUS
NM_000267.3	29533379	G	A	R461Q	R461Q	VUS	0.574	VUS	0.525	VUS	0.993448	LEANING PATHOGENIC
NM_000267.3	29533379	G	T	R461L	R461L	VUS	0.877	LEANING PATHOGENIC	0.574	VUS	0.998266	LEANING PATHOGENIC
NM_000267.3	29533384	G	C	A463P	A463P	VUS	0.282	LEANING BENIGN	0.217	VUS	0.667248	VUS
NM_000267.3	29533388	C	T	P464L	P464L	VUS	0.619	VUS	0.182	LEANING BENIGN	0.805657	VUS
NM_000267.3	29541481	A	G	K469E	K469E	VUS	0.34	LEANING BENIGN	0.406	VUS	0.940924	VUS
NM_001042492.2	29541486	A	C	E470D	E470D	VUS	0.178	LEANING BENIGN	0.115	LEANING BENIGN	0.506739	VUS
NM_000267.3	29541505	T	C	F477L	F477L	CI	0.558	VUS	0.161	LEANING BENIGN	0.922782	VUS
NM_001042492.2	29541515	A	C	K480T	K480T	VUS	0.368	LEANING BENIGN	0.25	VUS	0.966527	LEANING PATHOGENIC
NM_000267.3	29541518	C	T	P481L	P481L	VUS	0.152	LEANING BENIGN	0.114	LEANING BENIGN	0.368037	VUS
NM_000267.3	29541520	A	G	T482A	T482A	VUS	0.16	LEANING BENIGN			0.380349	VUS
NM_000267.3	29541532	A	T	T486S	T486S	VUS	0.349	LEANING BENIGN	0.121	LEANING BENIGN	0.687826	VUS
NM_001042492.2	29541536	G	A	R487K	R487K	VUS	0.094	LEANING BENIGN	0.107	LEANING BENIGN	0.887841	VUS
NM_000267.3	29541542	A	G	Y489C	Y489C	PATHOGENIC	0.75	VUS	0.402	VUS	0.901552	VUS
NM_000267.3	29541545	A	G	K490R	K490R	VUS	0.589	VUS	0.229	VUS	0.758828	VUS
NM_001042492.2	29541548	A	G	Y491C	Y491C	VUS	0.722	VUS	0.247	VUS	0.0713885	LEANING BENIGN
NM_001042492.2	29541553	C	G	L493V	L493V	VUS	0.556	VUS	0.214	VUS	0.958754	LEANING PATHOGENIC
NM_000267.3	29541556	T	A	L494M	L494M	VUS	0.516	VUS	0.166	LEANING BENIGN	0.90932	VUS
NM_000267.3	29541572	T	G	L499R	L499R	LP	0.967	LEANING PATHOGENIC	0.692	LEANING PATHOGENIC	0.998313	LEANING PATHOGENIC
NM_000267.3	29541572	T	C	L499P	L499P	VUS	0.967	LEANING PATHOGENIC	0.737	LEANING PATHOGENIC	0.999014	LEANING PATHOGENIC
NM_000267.3	29541599	T	C	L508P	L508P	PATHOGENIC	0.979	LEANING PATHOGENIC	0.715	LEANING PATHOGENIC	0.998941	LEANING PATHOGENIC
NM_000267.3	29546024	A	C	N510T	N510T	VUS	0.753	VUS	0.225	VUS	0.976188	LEANING PATHOGENIC
NM_001042492.2	29546024	A	G	N510S	N510S	VUS	0.617	VUS	0.205	VUS	0.907107	VUS
NM_001042492.2	29546033	A	G	K513R	K513R	VUS	0.504	VUS	0.176	LEANING BENIGN	0.791995	VUS
NM_001042492.2	29546036	A	C	Q514P	Q514P	CI	0.506	VUS	0.229	VUS	0.0292723	LEANING BENIGN
NM_000267.3	29546044	G	A	E517K	E517K	VUS	0.429	LEANING BENIGN	0.266	VUS	0.872421	VUS
NM_001042492.2	29546048	C	T	T518I	T518I	VUS	0.208	LEANING BENIGN	0.14	LEANING BENIGN	0.148215	LEANING BENIGN
NM_000267.3	29546074	A	T	T527S	T527S	VUS	0.349	LEANING BENIGN	0.098	LEANING BENIGN	0.686044	VUS
NM_001042492.2	29546080	C	T	L529F	L529F	VUS	0.802	VUS	0.434	VUS	0.994231	LEANING PATHOGENIC
NM_001042492.2	29546083	G	A	V530I	V530I	CI	0.674	VUS	0.692	LEANING PATHOGENIC	0.221524	LEANING BENIGN
NM_000267.3	29546088	A	C	Q531H	Q531H	VUS	0.479	LEANING BENIGN	0.23	VUS	0.599996	VUS
NM_000267.3	29546090	T	G	L532R	L532R	PATHOGENIC	0.981	LEANING PATHOGENIC	0.724	LEANING PATHOGENIC	0.997953	LEANING PATHOGENIC
NM_000267.3	29546090	T	C	L532P	L532P	PATHOGENIC	0.992	LEANING PATHOGENIC	0.739	LEANING PATHOGENIC	0.997379	LEANING PATHOGENIC
NM_000267.3	29546093	T	G	V533G	V533G	LP	0.725	VUS	0.592	VUS	0.996987	LEANING PATHOGENIC
NM_000267.3	29546095	C	T	P534S	P534S	VUS	0.733	VUS	0.189	LEANING BENIGN	0.986143	LEANING PATHOGENIC
NM_001042492.2	29546104	C	T	H537Y	H537Y	VUS	0.278	LEANING BENIGN	0.073	LEANING BENIGN	0.491619	VUS
NM_000267.3	29546110	C	G	P539A	P539A	VUS	0.338	LEANING BENIGN	0.079	LEANING BENIGN	0.339226	LEANING BENIGN
NM_001042492.2	29546115	G	T	E540D	E540D	VUS	0.16	LEANING BENIGN	0.076	LEANING BENIGN	0.142852	LEANING BENIGN
NM_001042492.2	29546116	A	G	I541V	I541V	VUS	0.171	LEANING BENIGN	0.037	LEANING BENIGN	0.24578	LEANING BENIGN
NM_000267.3	29548869	C	T	A548V	A548V	VUS	0.771	VUS	0.221	VUS	0.984472	LEANING PATHOGENIC
NM_001042492.2	29548872	T	C	L549P	L549P	CI	0.976	LEANING PATHOGENIC	0.805	LEANING PATHOGENIC	0.997824	LEANING PATHOGENIC
NM_001042492.2	29548875	T	C	L550P	L550P	VUS	0.943	LEANING PATHOGENIC	0.805	LEANING PATHOGENIC	0.994916	LEANING PATHOGENIC
NM_000267.3	29548878	T	C	V551A	V551A	VUS	0.696	VUS	0.256	VUS	0.734504	VUS
NM_000267.3	29548881	T	G	L552R	L552R	VUS	0.953	LEANING PATHOGENIC	0.708	LEANING PATHOGENIC	0.997606	LEANING PATHOGENIC
NM_000267.3	29548884	A	G	H553R	H553R	LP/P	0.792	VUS	0.74	LEANING PATHOGENIC	0.992755	LEANING PATHOGENIC
NM_000267.3	29548887	A	G	Q554R	Q554R	VUS	0.784	VUS	0.297	VUS	0.84759	VUS
NM_001042492.2	29548888	G	T	Q554H	Q554H	VUS	0.667	VUS	0.191	LEANING BENIGN	0.867035	VUS
NM_000267.3	29548896	G	A	S557N	S557N	VUS	0.128	LEANING BENIGN	0.097	LEANING BENIGN	0.824104	VUS
NM_000267.3	29548925	G	A	V567I	V567I	VUS	0.145	LEANING BENIGN	0.144	LEANING BENIGN	0.404833	VUS
NM_000267.3	29548947	G	T	S574I	S574I	LP	0.892	LEANING PATHOGENIC	0.613	LEANING PATHOGENIC	0.990119	LEANING PATHOGENIC
NM_000267.3	29548947	G	A	S574N	S574N	LP/P	0.778	VUS	0.226	VUS	0.7899	VUS
NM_000267.3	29550473	T	C	L578P	L578P	LP	0.991	LEANING PATHOGENIC	0.725	LEANING PATHOGENIC	0.994715	LEANING PATHOGENIC
NM_001042492.2	29550488	A	G	K583R	K583R	LP/P	0.715	VUS	0.026	LEANING BENIGN	0.595777	VUS
NM_000267.3	29550491	A	T	K584I	K584I	VUS	0.676	VUS	0.226	VUS	0.98116	LEANING PATHOGENIC
NM_001042492.2	29550496	A	C	T586P	T586P	VUS	0.578	VUS	0.398	VUS	0.810819	VUS
NM_000267.3	29550509	T	C	M590T	M590T	VUS	0.581	VUS	0.17	LEANING BENIGN	0.456334	VUS
NM_000267.3	29550511	C	G	L591V	L591V	VUS	0.224	LEANING BENIGN	0.096	LEANING BENIGN	0.330709	LEANING BENIGN
NM_001042492.2	29550515	G	A	S592N	S592N	CI	0.249	LEANING BENIGN	0.12	LEANING BENIGN	0.136108	LEANING BENIGN
NM_000267.3	29550520	A	G	T594A	T594A	VUS	0.775	VUS	0.233	VUS	0.987325	LEANING PATHOGENIC
NM_001042492.2	29550541	C	T	R601W	R601W	VUS	0.873	LEANING PATHOGENIC	0.369	VUS	0.992561	LEANING PATHOGENIC
NM_000267.3	29550542	G	A	R601Q	R601Q	VUS	0.813	VUS	0.306	VUS	0.986673	LEANING PATHOGENIC
NM_000267.3	29550544	G	C	E602Q	E602Q	VUS	0.806	VUS	0.261	VUS	0.951688	LEANING PATHOGENIC
NM_000267.3	29550554	T	C	I605T	I605T	VUS	0.862	LEANING PATHOGENIC	0.37	VUS	0.65361	VUS
NM_001042492.2	29550585	G	T	K615N	K615N	CI	0.814	VUS	0.125	LEANING BENIGN	0.922256	VUS
NM_000267.3	29552113	C	G	Q616E	Q616E	VUS	0.834	VUS	0.142	LEANING BENIGN	0.821644	VUS
NM_000267.3	29552116	G	A	A617T	A617T	VUS	0.265	LEANING BENIGN	0.047	LEANING BENIGN	0.372764	VUS
NM_001042492.2	29552122	A	G	R619G	R619G	VUS	0.889	LEANING PATHOGENIC	0.144	LEANING BENIGN	0.379627	VUS
NM_000267.3	29552129	C	T	S621F	S621F	VUS	0.894	LEANING PATHOGENIC	0.168	LEANING BENIGN	0.77425	VUS
NM_001042492.2	29552132	G	A	C622Y	C622Y	VUS	0.855	LEANING PATHOGENIC	0.151	LEANING BENIGN	0.471567	VUS
NM_000267.3	29552134	C	T	H623Y	H623Y	VUS	0.798	VUS	0.131	LEANING BENIGN	0.442232	VUS
NM_000267.3	29552135	A	G	H623R	H623R	VUS	0.873	LEANING PATHOGENIC	0.085	LEANING BENIGN	0.509899	VUS
NM_001042492.2	29552137	T	C	F624L	F624L	VUS	0.747	VUS	0.149	LEANING BENIGN	0.446253	VUS
NM_000267.3	29552144	T	C	L626P	L626P	VUS	0.817	VUS	0.185	LEANING BENIGN	0.0866244	LEANING BENIGN
NM_001042492.2	29552152	G	A	G629R	G629R	PATHOGENIC	0.962	LEANING PATHOGENIC	0.369	VUS	0.691908	VUS
NM_000267.3	29552155	G	A	V630I	V630I	VUS	0.267	LEANING BENIGN	0.044	LEANING BENIGN	0.0778076	LEANING BENIGN
NM_001042492.2	29552156	T	A	V630E	V630E	VUS	0.793	VUS	0.202	VUS	0.570079	VUS
NM_001042492.2	29552158	G	A	G631R	G631R	VUS	0.911	LEANING PATHOGENIC	0.356	VUS	0.514039	VUS
NM_001042492.2	29552159	G	A	G631E	G631E	VUS	0.903	LEANING PATHOGENIC	0.144	LEANING BENIGN	0.555508	VUS
NM_001042492.2	29552161	T	A	C632S	C632S	VUS	0.808	VUS	0.128	LEANING BENIGN	0.0621755	LEANING BENIGN
NM_000267.3	29552162	G	A	C632Y	C632Y	VUS	0.429	LEANING BENIGN	0.113	LEANING BENIGN	0.665127	VUS
NM_000267.3	29552167	A	G	I634V	I634V	CI	0.09	LEANING BENIGN	0.021	LEANING BENIGN	0.154782	LEANING BENIGN
NM_001042492.2	29552168	T	C	I634T	I634T	LB	0.445	LEANING BENIGN	0.038	LEANING BENIGN	0.0896017	LEANING BENIGN
NM_000267.3	29552174	C	A	S636Y	S636Y	VUS	0.516	VUS	0.07	LEANING BENIGN	0.45509	VUS
NM_000267.3	29552174	C	G	S636C	S636C	VUS	0.524	VUS	0.035	LEANING BENIGN	0.293533	LEANING BENIGN
NM_000267.3	29552174	C	T	S636F	S636F	VUS	0.499	VUS	0.056	LEANING BENIGN	0.542015	VUS
NM_000267.3	29552177	G	C	S637T	S637T	VUS	0.161	LEANING BENIGN	0.048	LEANING BENIGN	0.0515314	LEANING BENIGN
NM_000267.3	29552183	A	G	N639S	N639S	VUS	0.166	LEANING BENIGN	0.061	LEANING BENIGN	0.0409772	LEANING BENIGN
NM_000267.3	29552186	C	G	T640S	T640S	VUS	0.142	LEANING BENIGN	0.037	LEANING BENIGN	0.156838	LEANING BENIGN
NM_000267.3	29552188	A	T	S641C	S641C	VUS	0.467	LEANING BENIGN	0.047	LEANING BENIGN	0.594983	VUS
NM_001042492.2	29552188	A	G	S641G	S641G	VUS	0.21	LEANING BENIGN	0.048	LEANING BENIGN	0.296445	LEANING BENIGN
NM_000267.3	29552190	T	A	S641R	S641R	VUS	0.521	VUS	0.024	LEANING BENIGN	0.440343	VUS
NM_001042492.2	29552200	A	G	M645V	M645V	LB/B	0.197	LEANING BENIGN	0.315	VUS	0.00483608	LEANING BENIGN
NM_001042492.2	29552203	G	T	D646Y	D646Y	VUS	0.843	LEANING PATHOGENIC	0.347	VUS	0.386766	VUS
NM_000267.3	29552206	C	T	H647Y	H647Y	VUS	0.784	VUS	0.137	LEANING BENIGN	0.262984	LEANING BENIGN
NM_001042492.2	29552221	C	T	R652C	R652C	VUS	0.664	VUS	0.271	VUS	0.862565	VUS
NM_000267.3	29552222	G	A	R652H	R652H	VUS	0.651	VUS	0.174	LEANING BENIGN	0.241925	LEANING BENIGN
NM_000267.3	29552227	C	T	P654S	P654S	VUS	0.609	VUS	0.1	LEANING BENIGN	0.403788	VUS
NM_000267.3	29552231	G	C	G655A	G655A	VUS	0.634	VUS	0.044	LEANING BENIGN	0.518219	VUS
NM_000267.3	29552233	G	A	A656T	A656T	VUS	0.121	LEANING BENIGN	0.055	LEANING BENIGN	0.116458	LEANING BENIGN
NM_001042492.2	29552239	C	T	L658F	L658F	VUS	0.37	LEANING BENIGN	0.038	LEANING BENIGN	0.0819438	LEANING BENIGN
NM_001042492.2	29552242	C	T	R659W	R659W	VUS	0.882	LEANING PATHOGENIC	0.195	LEANING BENIGN	0.691227	VUS
NM_001042492.2	29552243	G	A	R659Q	R659Q	CI	0.645	VUS	0.151	LEANING BENIGN	0.106254	LEANING BENIGN
NM_000267.3	29552252	A	G	K662R	K662R	VUS	0.225	LEANING BENIGN	0.154	LEANING BENIGN	0.177876	LEANING BENIGN
NM_001042492.2	29552254	G	A	G663R	G663R	VUS	0.824	VUS	0.723	LEANING PATHOGENIC	0.34282	LEANING BENIGN
NM_000267.3	29552258	A	G	N664S	N664S	VUS	0.329	LEANING BENIGN	0.05	LEANING BENIGN	0.272036	LEANING BENIGN
NM_000267.3	29552261	C	T	S665F	S665F	CI	0.74	VUS	0.238	VUS	0.0376061	LEANING BENIGN
NM_001042492.2	29552263	T	G	S666A	S666A	VUS	0.434	LEANING BENIGN	0.032	LEANING BENIGN	0.669376	VUS
NM_001042492.2	29552263	T	C	S666P	S666P	VUS	0.679	VUS	0.102	LEANING BENIGN	0.643514	VUS
NM_001042492.2	29552266	A	G	M667V	M667V	VUS	0.22	LEANING BENIGN	0.045	LEANING BENIGN	0.0281352	LEANING BENIGN
NM_000267.3	29553463	C	G	A671G	A671G	VUS	0.37	LEANING BENIGN	0.021	LEANING BENIGN	0.37726	VUS
NM_001042492.2	29553465	G	A	G672R	G672R	VUS	0.439	LEANING BENIGN	0.139	LEANING BENIGN	0.717362	VUS
NM_001042492.2	29553466	G	T	G672V	G672V	VUS	0.485	LEANING BENIGN	0.097	LEANING BENIGN	0.398459	VUS
NM_000267.3	29553469	G	A	C673Y	C673Y	VUS	0.153	LEANING BENIGN	0.041	LEANING BENIGN	0.542377	VUS
NM_000267.3	29553471	A	G	S674G	S674G	VUS	0.125	LEANING BENIGN	0.059	LEANING BENIGN	0.338355	LEANING BENIGN
NM_001042492.2	29553474	G	A	G675R	G675R	VUS	0.738	VUS	0.172	LEANING BENIGN	0.125435	LEANING BENIGN
NM_001042492.2	29553483	C	G	P678A	P678A	VUS	0.462	LEANING BENIGN	0.122	LEANING BENIGN	0.297514	LEANING BENIGN
NM_001042492.2	29553483	C	A	P678T	P678T	VUS	0.522	VUS	0.134	LEANING BENIGN	0.345493	LEANING BENIGN
NM_001042492.2	29553483	C	T	P678S	P678S	VUS	0.256	LEANING BENIGN	0.109	LEANING BENIGN	0.118558	LEANING BENIGN
NM_000267.3	29553484	C	T	P678L	P678L	CI	0.613	VUS	0.142	LEANING BENIGN	0.0235731	LEANING BENIGN
NM_000267.3	29553489	T	C	C680R	C680R	VUS	0.712	VUS	0.335	VUS	0.972139	LEANING PATHOGENIC
NM_001042492.2	29553493	G	A	R681Q	R681Q	VUS	0.777	VUS	0.269	VUS	0.738714	VUS
NM_000267.3	29553496	A	C	Q682P	Q682P	VUS	0.855	LEANING PATHOGENIC	0.559	VUS	0.987599	LEANING PATHOGENIC
NM_001042492.2	29553505	C	G	T685S	T685S	VUS	0.782	VUS	0.171	LEANING BENIGN	0.713211	VUS
NM_000267.3	29553516	G	A	V689M	V689M	VUS	0.871	LEANING PATHOGENIC	0.27	VUS	0.764001	VUS
NM_000267.3	29553523	T	G	L691R	L691R	VUS	0.988	LEANING PATHOGENIC	0.616	LEANING PATHOGENIC	0.972923	LEANING PATHOGENIC
NM_001042492.2	29553523	T	C	L691P	L691P	VUS	0.987	LEANING PATHOGENIC	0.723	LEANING PATHOGENIC	0.986879	LEANING PATHOGENIC
NM_000267.3	29553526	A	T	Y692F	Y692F	VUS	0.662	VUS	0.261	VUS	0.767678	VUS
NM_000267.3	29553528	A	G	M693V	M693V	VUS	0.867	LEANING PATHOGENIC	0.197	LEANING BENIGN	0.647657	VUS
NM_000267.3	29553549	A	G	T700A	T700A	VUS	0.1	LEANING BENIGN	0.031	LEANING BENIGN	0.534597	VUS
NM_001042492.2	29553558	G	A	V703I	V703I	VUS	0.624	VUS	0.112	LEANING BENIGN	0.799314	VUS
NM_001042492.2	29553567	G	A	A706T	A706T	VUS	0.815	VUS	0.389	VUS	0.821357	VUS
NM_000267.3	29553574	C	T	S708F	S708F	VUS	0.952	LEANING PATHOGENIC	0.555	VUS	0.99671	LEANING PATHOGENIC
NM_001042492.2	29553576	T	C	C709R	C709R	VUS	0.974	LEANING PATHOGENIC	0.788	LEANING PATHOGENIC	0.991659	LEANING PATHOGENIC
NM_000267.3	29553577	G	A	C709Y	C709Y	VUS	0.981	LEANING PATHOGENIC	0.661	LEANING PATHOGENIC	0.997781	LEANING PATHOGENIC
NM_000267.3	29553582	C	T	R711C	R711C	VUS	0.406	LEANING BENIGN	0.33	VUS	0.98104	LEANING PATHOGENIC
NM_001042492.2	29553609	C	T	R720W	R720W	VUS	0.897	LEANING PATHOGENIC	0.216	VUS	0.971697	LEANING PATHOGENIC
NM_000267.3	29553610	G	A	R720Q	R720Q	VUS	0.819	VUS	0.366	VUS	0.911795	VUS
NM_001042492.2	29553639	A	C	N730H	N730H	VUS	0.155	LEANING BENIGN	0.066	LEANING BENIGN	0.610816	VUS
NM_001042492.2	29553639	A	T	N730Y	N730Y	CI	0.637	VUS	0.178	LEANING BENIGN	0.0970521	LEANING BENIGN
NM_000267.3	29553640	A	C	N730T	N730T	VUS	0.177	LEANING BENIGN	0.069	LEANING BENIGN	0.26764	LEANING BENIGN
NM_001042492.2	29553642	C	T	L731F	L731F	CI	0.154	LEANING BENIGN	0.057	LEANING BENIGN	0.0238965	LEANING BENIGN
NM_000267.3	29553654	T	C	Y735H	Y735H	VUS	0.934	LEANING PATHOGENIC	0.347	VUS	0.993918	LEANING PATHOGENIC
NM_000267.3	29553657	A	C	N736H	N736H	VUS	0.597	VUS	0.108	LEANING BENIGN	0.819434	VUS
NM_001042492.2	29553672	T	A	F741I	F741I	VUS	0.647	VUS	0.18	LEANING BENIGN	0.657391	VUS
NM_001042492.2	29553675	G	T	A742S	A742S	CI	0.474	LEANING BENIGN	0.286	VUS	0.130337	LEANING BENIGN
NM_001042492.2	29553681	G	A	V744I	V744I	VUS	0.614	VUS	0.614	LEANING PATHOGENIC	0.755633	VUS
NM_001042492.2	29553684	A	G	S745G	S745G	VUS	0.74	VUS	0.282	VUS	0.959209	LEANING PATHOGENIC
NM_000267.3	29553688	A	G	N746S	N746S	VUS	0.118	LEANING BENIGN	0.081	LEANING BENIGN	0.278276	LEANING BENIGN
NM_000267.3	29553690	A	G	M747V	M747V	VUS	0.501	VUS	0.192	LEANING BENIGN	0.655974	VUS
NM_001042492.2	29553695	G	A	M748I	M748I	VUS	0.281	LEANING BENIGN	0.134	LEANING BENIGN	0.531072	VUS
NM_001042492.2	29553699	A	G	T750A	T750A	VUS	0.919	LEANING PATHOGENIC	0.499	VUS	0.937996	VUS
NM_000267.3	29554241	G	A	A753T	A753T	VUS	0.274	LEANING BENIGN	0.029	LEANING BENIGN	0.230013	LEANING BENIGN
NM_000267.3	29554245	C	G	A754G	A754G	VUS	0.712	VUS	0.122	LEANING BENIGN	0.93563	VUS
NM_000267.3	29554255	A	T	K757N	K757N	VUS	0.963	LEANING PATHOGENIC	0.23	VUS	0.985107	LEANING PATHOGENIC
NM_000267.3	29554262	A	T	M760L	M760L	VUS	0.65	VUS	0.18	LEANING BENIGN	0.917209	VUS
NM_001042492.2	29554265	G	C	A761P	A761P	VUS	0.812	VUS	0.408	VUS	0.961804	LEANING PATHOGENIC
NM_000267.3	29554266	C	T	A761V	A761V	VUS	0.843	LEANING PATHOGENIC	0.308	VUS	0.755734	VUS
NM_000267.3	29554272	T	G	L763R	L763R	CI	0.971	LEANING PATHOGENIC	0.68	LEANING PATHOGENIC	0.998963	LEANING PATHOGENIC
NM_001042492.2	29554272	T	C	L763P	L763P	LP/P	0.997	LEANING PATHOGENIC	0.681	LEANING PATHOGENIC	0.998857	LEANING PATHOGENIC
NM_000267.3	29554277	C	G	R765G	R765G	VUS	0.942	LEANING PATHOGENIC	0.366	VUS	0.987118	LEANING PATHOGENIC
NM_000267.3	29554278	G	T	R765L	R765L	VUS	0.929	LEANING PATHOGENIC	0.412	VUS	0.957972	LEANING PATHOGENIC
NM_000267.3	29554278	G	A	R765H	R765H	CI	0.797	VUS	0.262	VUS	0.362256	VUS
NM_000267.3	29554281	T	G	I766S	I766S	VUS	0.939	LEANING PATHOGENIC	0.543	VUS	0.997718	LEANING PATHOGENIC
NM_001042492.2	29554290	C	G	P769R	P769R	VUS	0.972	LEANING PATHOGENIC	0.482	VUS	0.954401	LEANING PATHOGENIC
NM_000267.3	29554296	C	T	A771V	A771V	VUS	0.52	VUS	0.074	LEANING BENIGN	0.848138	VUS
NM_000267.3	29554305	C	T	T774I	T774I	VUS	0.338	LEANING BENIGN	0.048	LEANING BENIGN	0.557032	VUS
NM_001042492.2	29554544	T	A	W777R	W777R	LP	0.991	LEANING PATHOGENIC	0.83	LEANING PATHOGENIC	0.999785	LEANING PATHOGENIC
NM_001042492.2	29554545	G	C	W777S	W777S	LP	0.982	LEANING PATHOGENIC	0.565	VUS	0.999867	LEANING PATHOGENIC
NM_000267.3	29554552	T	G	D779E	D779E	VUS	0.602	VUS	0.16	LEANING BENIGN	0.190815	LEANING BENIGN
NM_000267.3	29554553	A	G	T780A	T780A	VUS	0.844	LEANING PATHOGENIC	0.399	VUS	0.980859	LEANING PATHOGENIC
NM_000267.3	29554554	C	G	T780R	T780R	CI	0.98	LEANING PATHOGENIC	0.522	VUS	0.995858	LEANING PATHOGENIC
NM_001042492.2	29554554	C	A	T780K	T780K	LP/P	0.994	LEANING PATHOGENIC	0.257	VUS	0.990999	LEANING PATHOGENIC
NM_000267.3	29554557	A	T	H781L	H781L	VUS	0.753	VUS	0.257	VUS	0.897432	VUS
NM_001042492.2	29554557	A	C	H781P	H781P	VUS	0.915	LEANING PATHOGENIC	0.385	VUS	0.949476	LEANING PATHOGENIC
NM_001042492.2	29554558	T	G	H781Q	H781Q	VUS	0.727	VUS	0.257	VUS	0.315166	LEANING BENIGN
NM_001042492.2	29554565	T	C	W784R	W784R	LP	0.977	LEANING PATHOGENIC	0.795	LEANING PATHOGENIC	0.999679	LEANING PATHOGENIC
NM_000267.3	29554571	C	A	Q786K	Q786K	VUS	0.673	VUS	0.133	LEANING BENIGN	0.615843	VUS
NM_000267.3	29554589	C	T	L792F	L792F	VUS	0.847	LEANING PATHOGENIC	0.177	LEANING BENIGN	0.966889	LEANING PATHOGENIC
NM_000267.3	29554593	A	C	N793T	N793T	VUS	0.873	LEANING PATHOGENIC	0.259	VUS	0.604715	VUS
NM_000267.3	29554605	C	T	A797V	A797V	VUS	0.262	LEANING BENIGN	0.041	LEANING BENIGN	0.204959	LEANING BENIGN
NM_001042492.2	29554607	A	C	K798Q	K798Q	LP	0.754	VUS	0.298	VUS	0.992427	LEANING PATHOGENIC
NM_000267.3	29554608	A	C	K798T	K798T	VUS	0.754	VUS	0.453	VUS	0.996192	LEANING PATHOGENIC
NM_000267.3	29554610	A	G	M799V	M799V	VUS	0.539	VUS	0.188	LEANING BENIGN	0.271557	LEANING BENIGN
NM_000267.3	29554610	A	T	M799L	M799L	VUS	0.37	LEANING BENIGN	0.076	LEANING BENIGN	0.681645	VUS
NM_000267.3	29554620	G	A	G802D	G802D	VUS	0.754	VUS	0.191	LEANING BENIGN	0.949252	LEANING PATHOGENIC
NM_001042492.2	29554623	A	G	Q803R	Q803R	VUS	0.748	VUS	0.191	LEANING BENIGN	0.958578	LEANING PATHOGENIC
NM_000267.3	29556043	G	C	A804P	A804P	VUS	0.359	LEANING BENIGN	0.102	LEANING BENIGN	0.419704	VUS
NM_001042492.2	29556067	A	G	I812V	I812V	VUS	0.453	LEANING BENIGN	0.166	LEANING BENIGN	0.78381	VUS
NM_001042492.2	29556067	A	C	I812L	I812L	VUS	0.578	VUS	0.24	VUS	0.180399	LEANING BENIGN
NM_000267.3	29556070	G	A	V813I	V813I	VUS	0.484	LEANING BENIGN	0.066	LEANING BENIGN	0.384459	VUS
NM_000267.3	29556073	A	G	K814E	K814E	VUS	0.507	VUS	0.217	VUS	0.638025	VUS
NM_000267.3	29556074	A	C	K814T	K814T	VUS	0.554	VUS	0.127	LEANING BENIGN	0.660779	VUS
NM_000267.3	29556080	G	A	R816Q	R816Q	VUS	0.612	VUS	0.252	VUS	0.636398	VUS
NM_001042492.2	29556089	A	C	H819P	H819P	VUS	0.601	VUS	0.356	VUS	0.909655	VUS
NM_001042492.2	29556091	G	A	V820M	V820M	VUS	0.589	VUS	0.215	VUS	0.224218	LEANING BENIGN
NM_000267.3	29556095	G	T	S821I	S821I	VUS	0.437	LEANING BENIGN	0.401	VUS	0.846045	VUS
NM_000267.3	29556101	G	A	G832E	G832E	VUS	0.205	LEANING BENIGN	0.18	LEANING BENIGN	0.547996	VUS
NM_000267.3	29556107	C	G	S825C	S825C	VUS	0.617	VUS	0.184	LEANING BENIGN	0.520086	VUS
NM_000267.3	29556109	A	G	I826V	I826V	VUS	0.415	LEANING BENIGN	0.159	LEANING BENIGN	0.364742	VUS
NM_001042492.2	29556109	A	C	I826L	I826L	VUS	0.444	LEANING BENIGN	0.202	VUS	0.615688	VUS
NM_000267.3	29556118	T	G	S829A	S829A	VUS	0.442	LEANING BENIGN	0.094	LEANING BENIGN	0.582216	VUS
NM_000267.3	29556119	C	T	S829F	S829F	VUS	0.327	LEANING BENIGN	0.108	LEANING BENIGN	0.87459	VUS
NM_000267.3	29556124	A	G	T831A	T831A	VUS	0.239	LEANING BENIGN	0.07	LEANING BENIGN	0.378927	VUS
NM_000267.3	29556128	A	G	D832G	D832G	VUS	0.53	VUS	0.312	VUS	0.935346	VUS
NM_001042492.2	29556142	T	A	W837R	W837R	LP	0.988	LEANING PATHOGENIC	0.959	LEANING PATHOGENIC	0.999685	LEANING PATHOGENIC
NM_000267.3	29556145	A	T	I838F	I838F	VUS	0.927	LEANING PATHOGENIC	0.755	LEANING PATHOGENIC	0.868045	VUS
NM_000267.3	29556147	C	G	I838M	I838M	VUS	0.95	LEANING PATHOGENIC	0.688	LEANING PATHOGENIC	0.883219	VUS
NM_000267.3	29556149	A	T	N839I	N839I	VUS	0.962	LEANING PATHOGENIC	0.835	LEANING PATHOGENIC	0.998757	LEANING PATHOGENIC
NM_000267.3	29556151	A	G	M840V	M840V	VUS	0.877	LEANING PATHOGENIC	0.734	LEANING PATHOGENIC	0.91569	VUS
NM_001042492.2	29556163	C	T	L844F	L844F	LP/P	0.943	LEANING PATHOGENIC	0.452	VUS	0.994537	LEANING PATHOGENIC
NM_000267.3	29556164	T	G	L844R	L844R	PATHOGENIC	0.997	LEANING PATHOGENIC	0.806	LEANING PATHOGENIC	0.993488	LEANING PATHOGENIC
NM_000267.3	29556166	T	C	C845R	C845R	CI	0.966	LEANING PATHOGENIC	0.871	LEANING PATHOGENIC	0.992297	LEANING PATHOGENIC
NM_000267.3	29556167	G	A	C845Y	C845Y	LP	0.952	LEANING PATHOGENIC	0.51	VUS	0.983641	LEANING PATHOGENIC
NM_000267.3	29556169	G	A	A846T	A846T	VUS	0.921	LEANING PATHOGENIC	0.474	VUS	0.984378	LEANING PATHOGENIC
NM_000267.3	29556170	C	A	A846D	A846D	VUS	0.995	LEANING PATHOGENIC	0.885	LEANING PATHOGENIC	0.99624	LEANING PATHOGENIC
NM_000267.3	29556172	C	G	L847V	L847V	VUS	0.836	VUS	0.236	VUS	0.872559	VUS
NM_000267.3	29556172	C	T	L847F	L847F	VUS	0.828	VUS	0.225	VUS	0.883384	VUS
NM_000267.3	29556173	T	G	L847R	L847R	PATHOGENIC	0.982	LEANING PATHOGENIC	0.856	LEANING PATHOGENIC	0.993298	LEANING PATHOGENIC
NM_001042492.2	29556173	T	C	L847P	L847P	LP/P	0.992	LEANING PATHOGENIC	0.825	LEANING PATHOGENIC	0.991928	LEANING PATHOGENIC
NM_000267.3	29556175	G	C	G848R	G848R	PATHOGENIC	0.987	LEANING PATHOGENIC	0.74	LEANING PATHOGENIC	0.998426	LEANING PATHOGENIC
NM_001042492.2	29556176	G	A	G848E	G848E	PATHOGENIC	0.992	LEANING PATHOGENIC	0.747	LEANING PATHOGENIC	0.998174	LEANING PATHOGENIC
NM_001042492.2	29556188	T	G	L852R	L852R	VUS	0.934	LEANING PATHOGENIC	0.564	VUS	0.992058	LEANING PATHOGENIC
NM_001042492.2	29556197	G	C	R855T	R855T	VUS	0.834	VUS	0.416	VUS	0.980346	LEANING PATHOGENIC
NM_000267.3	29556202	A	C	N857H	N857H	VUS	0.252	LEANING BENIGN	0.097	LEANING BENIGN	0.449646	VUS
NM_000267.3	29556203	A	G	N857S	N857S	VUS	0.108	LEANING BENIGN	0.055	LEANING BENIGN	0.021904	LEANING BENIGN
NM_001042492.2	29556205	T	C	S858P	S858P	VUS	0.073	LEANING BENIGN	0.082	LEANING BENIGN	0.819932	VUS
NM_001042492.2	29556206	C	G	S858C	S858C	VUS	0.297	LEANING BENIGN	0.042	LEANING BENIGN	0.159211	LEANING BENIGN
NM_001042492.2	29556209	G	C	G859A	G859A	VUS	0.555	VUS	0.114	LEANING BENIGN	0.829072	VUS
NM_000267.3	29556214	G	A	A861T	A861T	VUS	0.424	LEANING BENIGN	0.111	LEANING BENIGN	0.684292	VUS
NM_001042492.2	29556214	G	C	A861P	A861P	VUS	0.133	LEANING BENIGN	0.086	LEANING BENIGN	0.325713	LEANING BENIGN
NM_000267.3	29556215	C	A	A861E	A861E	VUS	0.493	LEANING BENIGN	0.123	LEANING BENIGN	0.681846	VUS
NM_000267.3	29556218	C	G	T862S	T862S	VUS	0.353	LEANING BENIGN	0.08	LEANING BENIGN	0.115771	LEANING BENIGN
NM_001042492.2	29556227	C	T	P865L	P865L	VUS	0.776	VUS	0.546	VUS	0.972741	LEANING PATHOGENIC
NM_000267.3	29556229	C	T	P866S	P866S	VUS	0.76	VUS	0.537	VUS	0.971337	LEANING PATHOGENIC
NM_001042492.2	29556230	C	T	P866L	P866L	VUS	0.852	LEANING PATHOGENIC	0.687	LEANING PATHOGENIC	0.948148	VUS
NM_000267.3	29556232	A	G	M867V	M867V	VUS	0.772	VUS	0.496	VUS	0.812988	VUS
NM_000267.3	29556239	C	T	P869L	P869L	VUS	0.5	VUS	0.521	VUS	0.744582	VUS
NM_000267.3	29556250	C	G	R873G	R873G	VUS	0.806	VUS	0.241	VUS	0.98587	LEANING PATHOGENIC
NM_001042492.2	29556250	C	T	R873C	R873C	VUS	0.851	LEANING PATHOGENIC	0.295	VUS	0.740709	VUS
NM_000267.3	29556251	G	A	R873H	R873H	VUS	0.767	VUS	0.353	VUS	0.985242	LEANING PATHOGENIC
NM_000267.3	29556251	G	C	R873P	R873P	VUS	0.732	VUS	0.397	VUS	0.98772	LEANING PATHOGENIC
NM_000267.3	29556256	G	A	G875S	G875S	VUS	0.341	LEANING BENIGN	0.337	VUS	0.426307	VUS
NM_000267.3	29556257	G	T	G875V	G875V	VUS	0.52	VUS	0.47	VUS	0.192092	LEANING BENIGN
NM_001042492.2	29556262	A	G	M877V	M877V	VUS	0.276	LEANING BENIGN	0.226	VUS	0.322807	LEANING BENIGN
NM_000267.3	29556266	T	C	I878T	I878T	VUS	0.856	LEANING PATHOGENIC	0.589	VUS	0.212709	LEANING BENIGN
NM_000267.3	29556274	A	G	M881V	M881V	VUS	0.11	LEANING BENIGN	0.231	VUS	0.819297	VUS
NM_000267.3	29556275	T	C	M881T	M881T	VUS	0.272	LEANING BENIGN	0.26	VUS	0.261401	LEANING BENIGN
NM_001042492.2	29556276	G	A	M881I	M881I	VUS	0.158	LEANING BENIGN	0.263	VUS	0.140542	LEANING BENIGN
NM_000267.3	29556286	G	A	G885R	G885R	VUS	0.653	VUS	0.448	VUS	0.835646	VUS
NM_001042492.2	29556291	C	G	N866K	N866K	VUS	0.826	VUS	0.22	VUS	0.139282	LEANING BENIGN
NM_000267.3	29556292	G	A	A887T	A887T	VUS	0.072	LEANING BENIGN	0.161	LEANING BENIGN	0.0600011	LEANING BENIGN
NM_000267.3	29556293	C	T	A887V	A887V	VUS	0.132	LEANING BENIGN	0.198	LEANING BENIGN	0.0993584	LEANING BENIGN
NM_000267.3	29556298	A	G	T889A	T889A	VUS	0.46	LEANING BENIGN	0.296	VUS	0.2813	LEANING BENIGN
NM_000267.3	29556299	C	G	T889R	T889R	VUS	0.617	VUS	0.458	VUS	0.751459	VUS
NM_000267.3	29556301	C	T	P890S	P890S	VUS	0.385	LEANING BENIGN	0.511	VUS	0.456261	VUS
NM_001042492.2	29556301	C	A	P890T	P890T	VUS	0.732	VUS	0.596	VUS	0.893948	VUS
NM_000267.3	29556304	G	C	V891L	V891L	VUS	0.195	LEANING BENIGN	0.416	VUS	0.55094	VUS
NM_001042492.2	29556307	A	T	S892C	S892C	VUS	0.799	VUS	0.672	LEANING PATHOGENIC	0.935537	VUS
NM_001042492.2	29556316	A	G	M895V	M895V	VUS	0.18	LEANING BENIGN	0.248	VUS	0.80588	VUS
NM_000267.3	29556317	T	G	M895R	M895R	VUS	0.883	LEANING PATHOGENIC	0.933	LEANING PATHOGENIC	0.895211	VUS
NM_000267.3	29556322	C	T	R897W	R897W	VUS	0.885	LEANING PATHOGENIC	0.745	LEANING PATHOGENIC	0.772972	VUS
NM_000267.3	29556323	G	A	R897Q	R897Q	VUS	0.701	VUS	0.556	VUS	0.732099	VUS
NM_000267.3	29556323	G	C	R897P	R897P	VUS	0.843	LEANING PATHOGENIC	0.83	LEANING PATHOGENIC	0.970884	LEANING PATHOGENIC
NM_001042492.2	29556326	T	C	L898P	L898P	LP	0.997	LEANING PATHOGENIC	0.959	LEANING PATHOGENIC	0.997064	LEANING PATHOGENIC
NM_000267.3	29556358	G	T	V909L	V909L	VUS	0.726	VUS	0.456	VUS	0.67278	VUS
NM_000267.3	29556361	G	A	G910R	G910R	VUS	0.974	LEANING PATHOGENIC	0.896	LEANING PATHOGENIC	0.99083	LEANING PATHOGENIC
NM_000267.3	29556365	T	A	L911H	L911H	VUS	0.796	VUS	0.679	LEANING PATHOGENIC	0.631861	VUS
NM_000267.3	29556373	C	T	R914W	R914W	VUS	0.96	LEANING PATHOGENIC	0.911	LEANING PATHOGENIC	0.990696	LEANING PATHOGENIC
NM_000267.3	29556374	G	A	R914Q	R914Q	VUS	0.867	LEANING PATHOGENIC	0.651	LEANING PATHOGENIC	0.604981	VUS
NM_001042492.2	29556380	A	G	N916S	N916S	VUS	0.623	VUS	0.543	VUS	0.397947	VUS
NM_000267.3	29556382	G	A	V917I	V917I	VUS	0.067	LEANING BENIGN	0.305	VUS	0.289854	LEANING BENIGN
NM_000267.3	29556394	G	A	V921M	V921M	VUS	0.369	LEANING BENIGN	0.374	VUS	0.146399	LEANING BENIGN
NM_001042492.2	29556397	G	A	G922S	G922S	VUS	0.917	LEANING PATHOGENIC	0.861	LEANING PATHOGENIC	0.975764	LEANING PATHOGENIC
NM_000267.3	29556398	G	A	G922D	G922D	VUS	0.984	LEANING PATHOGENIC	0.915	LEANING PATHOGENIC	0.994563	LEANING PATHOGENIC
NM_000267.3	29556400	C	A	L923I	L923I	VUS	0.622	VUS	0.589	VUS	0.704434	VUS
NM_000267.3	29556415	G	A	A928T	A928T	VUS	0.871	LEANING PATHOGENIC	0.654	LEANING PATHOGENIC	0.498319	VUS
NM_000267.3	29556419	T	C	L929P	L929P	PATHOGENIC	0.975	LEANING PATHOGENIC	0.931	LEANING PATHOGENIC	0.992586	LEANING PATHOGENIC
NM_000267.3	29556419	T	G	L929R	L929R	VUS	0.974	LEANING PATHOGENIC	0.915	LEANING PATHOGENIC	0.993924	LEANING PATHOGENIC
NM_000267.3	29556427	A	T	M932L	M932L	VUS	0.745	VUS	0.193	LEANING BENIGN	0.672344	VUS
NM_000267.3	29556427	A	G	M932V	M932V	VUS	0.798	VUS	0.214	VUS	0.489441	VUS
NM_001042492.2	29556428	T	C	M932T	M932T	VUS	0.613	VUS	0.183	LEANING BENIGN	0.395484	VUS
NM_000267.3	29556431	T	C	L933P	L933P	CI	0.993	LEANING PATHOGENIC	0.849	LEANING PATHOGENIC	0.997947	LEANING PATHOGENIC
NM_001042492.2	29556436	A	G	N935D	N935D	LB	0.727	VUS	0.213	VUS	0.37166	VUS
NM_001042492.2	29556436	A	C	N935H	N935H	VUS	0.801	VUS	0.374	VUS	0.785858	VUS
NM_000267.3	29556439	A	G	K936E	K936E	VUS	0.88	LEANING PATHOGENIC	0.356	VUS	0.698059	VUS
NM_000267.3	29556442	T	G	L937V	L937V	VUS	0.729	VUS	0.194	LEANING BENIGN	0.097152	LEANING BENIGN
NM_000267.3	29556443	T	G	L937W	L937W	VUS	0.858	LEANING PATHOGENIC	0.595	VUS	0.981918	LEANING PATHOGENIC
NM_000267.3	29556452	C	G	T940S	T940S	CI	0.16	LEANING BENIGN	0.11	LEANING BENIGN	0.275195	LEANING BENIGN
NM_001042492.2	29556454	A	G	I941V	I941V	VUS	0.497	VUS	0.339	VUS	0.48493	VUS
NM_000267.3	29556458	G	C	S942T	S942T	VUS	0.383	LEANING BENIGN	0.051	LEANING BENIGN	0.802398	VUS
NM_000267.3	29556472	T	A	S947T	S947T	VUS	0.087	LEANING BENIGN	0.051	LEANING BENIGN	0.0753225	LEANING BENIGN
NM_000267.3	29556473	C	G	S947C	S947C	VUS	0.347	LEANING BENIGN	0.098	LEANING BENIGN	0.7687	VUS
NM_000267.3	29556483	G	C	Q950H	Q950H	LP	0.347	LEANING BENIGN	0.128	LEANING BENIGN	0.820229	VUS
NM_000267.3	29556858	A	C	L952F	L952F	VUS	0.344	LEANING BENIGN	0.076	LEANING BENIGN	0.454534	VUS
NM_000267.3	29556869	C	G	T956S	T956S	VUS	0.14	LEANING BENIGN	0.078	LEANING BENIGN	0.348218	LEANING BENIGN
NM_001042492.2	29556872	A	T	N957I	N957I	VUS	0.887	LEANING PATHOGENIC	0.442	VUS	0.996061	LEANING PATHOGENIC
NM_001042492.2	29556887	A	G	E962G	E962G	VUS	0.954	LEANING PATHOGENIC	0.725	LEANING PATHOGENIC	0.987752	LEANING PATHOGENIC
NM_000267.3	29556896	T	G	I965R	I965R	LP	0.869	LEANING PATHOGENIC	0.727	LEANING PATHOGENIC	0.997519	LEANING PATHOGENIC
NM_001042492.2	29556898	G	A	A966T	A966T	VUS	0.529	VUS	0.137	LEANING BENIGN	0.663201	VUS
NM_001042492.2	29556901	A	G	I967V	I967V	VUS	0.448	LEANING BENIGN	0.237	VUS	0.720839	VUS
NM_001042492.2	29556904	A	G	M698V	M698V	VUS	0.824	VUS	0.243	VUS	0.286782	LEANING BENIGN
NM_001042492.2	29556923	A	G	N974S	N974S	VUS	0.278	LEANING BENIGN	0.088	LEANING BENIGN	0.0974816	LEANING BENIGN
NM_000267.3	29556943	G	C	E981Q	E981Q	VUS	0.707	VUS	0.33	VUS	0.961355	LEANING PATHOGENIC
NM_000267.3	29556956	A	T	Q985L	Q985L	VUS	0.798	VUS	0.321	VUS	0.953592	LEANING PATHOGENIC
NM_001042492.2	29556959	C	T	A986V	A986V	VUS	0.769	VUS	0.234	VUS	0.925171	VUS
NM_000267.3	29556962	G	A	S987N	S987N	VUS	0.708	VUS	0.24	VUS	0.889467	VUS
NM_001042492.2	29556964	A	G	I988V	I988V	VUS	0.461	LEANING BENIGN	0.125	LEANING BENIGN	0.625755	VUS
NM_000267.3	29556965	T	C	I988T	I988T	VUS	0.855	LEANING PATHOGENIC	0.756	LEANING PATHOGENIC	0.890175	VUS
NM_001042492.2	29556970	A	C	T990P	T990P	VUS	0.637	VUS	0.389	VUS	0.782791	VUS
NM_000267.3	29556973	A	G	M991V	M991V	VUS	0.673	VUS	0.393	VUS	0.88788	VUS
NM_000267.3	29556974	T	C	M991T	M991T	VUS	0.87	LEANING PATHOGENIC	0.703	LEANING PATHOGENIC	0.97256	LEANING PATHOGENIC
NM_000267.3	29556977	T	A	M992K	M992K	LP	0.94	LEANING PATHOGENIC	0.893	LEANING PATHOGENIC	0.992297	LEANING PATHOGENIC
NM_000267.3	29556992	G	C	R997T	R997T	VUS	0.867	LEANING PATHOGENIC	0.262	VUS	0.997184	LEANING PATHOGENIC
NM_000267.3	29556992	G	T	R997M	R997M	VUS	0.823	VUS	0.643	LEANING PATHOGENIC	0.998188	LEANING PATHOGENIC
NM_000267.3	29557278	G	T	R997S	R997S	LP	0.898	LEANING PATHOGENIC	0.362	VUS	0.996961	LEANING PATHOGENIC
NM_000267.3	29557280	A	C	Y998S	Y998S	VUS	0.956	LEANING PATHOGENIC	0.673	LEANING PATHOGENIC	0.998308	LEANING PATHOGENIC
NM_000267.3	29557285	C	T	R1000C	R1000C	VUS	0.905	LEANING PATHOGENIC	0.761	LEANING PATHOGENIC	0.996723	LEANING PATHOGENIC
NM_000267.3	29557286	G	A	R1000H	R1000H	VUS	0.774	VUS	0.532	VUS	0.997572	LEANING PATHOGENIC
NM_001042492.2	29557286	G	T	R1000L	R1000L	VUS	0.943	LEANING PATHOGENIC	0.595	VUS	0.999451	LEANING PATHOGENIC
NM_000267.3	29557289	T	A	V1001E	V1001E	LP	0.71	VUS	0.201	LEANING BENIGN	0.74216	VUS
NM_000267.3	29557300	A	G	M1005V	M1005V	VUS	0.16	LEANING BENIGN	0.053	LEANING BENIGN	0.146694	LEANING BENIGN
NM_000267.3	29557301	T	C	M1005T	M1005T	VUS	0.485	LEANING BENIGN	0.184	LEANING BENIGN	0.414437	VUS
NM_000267.3	29557303	G	A	V1006I	V1006I	VUS	0.65	VUS	0.262	VUS	0.973194	LEANING PATHOGENIC
NM_001042492.2	29557325	C	T	T1013M	T1013M	VUS	0.88	LEANING PATHOGENIC	0.465	VUS	0.992119	LEANING PATHOGENIC
NM_000267.3	29557327	A	G	K1014E	K1014E	VUS	0.856	LEANING PATHOGENIC	0.432	VUS	0.972841	LEANING PATHOGENIC
NM_000267.3	29557331	T	C	L1015P	L1015P	LP	0.998	LEANING PATHOGENIC	0.661	LEANING PATHOGENIC	0.994867	LEANING PATHOGENIC
NM_000267.3	29557333	T	C	C1016R	C1016R	PATHOGENIC	0.971	LEANING PATHOGENIC	0.757	LEANING PATHOGENIC	0.999458	LEANING PATHOGENIC
NM_001042492.2	29557338	A	C	Q1017H	Q1017H	VUS	0.881	LEANING PATHOGENIC	0.282	VUS	0.98161	LEANING PATHOGENIC
NM_000267.3	29557342	G	A	V1019I	V1019I	VUS	0.585	VUS	0.286	VUS	0.930537	VUS
NM_000267.3	29557343	T	C	V1019A	V1019A	VUS	0.858	LEANING PATHOGENIC	0.346	VUS	0.983041	LEANING PATHOGENIC
NM_000267.3	29557349	T	G	V1021G	V1021G	VUS	0.664	VUS	0.645	LEANING PATHOGENIC	0.992843	LEANING PATHOGENIC
NM_001042492.2	29557357	G	A	A1024T	A1024T	VUS	0.256	LEANING BENIGN	0.13	LEANING BENIGN	0.649134	VUS
NM_000267.3	29557358	C	T	A1024V	A1024V	VUS	0.282	LEANING BENIGN	0.105	LEANING BENIGN	0.871849	VUS
NM_001042492.2	29557361	G	A	R1025K	R1025K	VUS	0.774	VUS	0.318	VUS	0.953335	LEANING PATHOGENIC
NM_000267.3	29557390	A	G	M1035V	M1035V	VUS	0.86	LEANING PATHOGENIC	0.473	VUS	0.766902	VUS
NM_001042492.2	29557391	T	C	M1035T	M1035T	VUS	0.971	LEANING PATHOGENIC	0.835	LEANING PATHOGENIC	0.980137	LEANING PATHOGENIC
NM_000267.3	29557391	T	G	M1035R	M1035R	VUS	0.98	LEANING PATHOGENIC	0.684	LEANING PATHOGENIC	0.99629	LEANING PATHOGENIC
NM_000267.3	29557394	A	C	K1036T	K1036T	VUS	0.928	LEANING PATHOGENIC	0.587	VUS	0.996097	LEANING PATHOGENIC
NM_000267.3	29557400	G	T	R1038M	R1038M	VUS	0.947	LEANING PATHOGENIC	0.73	LEANING PATHOGENIC	0.998292	LEANING PATHOGENIC
NM_000267.3	29557860	G	C	R1038S	R1038S	VUS	0.964	LEANING PATHOGENIC	0.538	VUS	0.998438	LEANING PATHOGENIC
NM_000267.3	29557864	A	G	K1040E	K1040E	VUS	0.826	VUS	0.596	VUS	0.985665	LEANING PATHOGENIC
NM_000267.3	29557880	T	C	L1045P	L1045P	VUS	0.966	LEANING PATHOGENIC	0.764	LEANING PATHOGENIC	0.996992	LEANING PATHOGENIC
NM_000267.3	29557886	A	G	D1047G	D1047G	VUS	0.9	LEANING PATHOGENIC	0.587	VUS	0.993939	LEANING PATHOGENIC
NM_000267.3	29557888	T	G	W1048G	W1048G	VUS	0.95	LEANING PATHOGENIC	0.78	LEANING PATHOGENIC	0.999704	LEANING PATHOGENIC
NM_000267.3	29557891	G	A	V1049I	V1049I	VUS	0.517	VUS	0.352	VUS	0.757254	VUS
NM_000267.3	29557896	G	A	M1050I	M1050I	VUS	0.759	VUS	0.425	VUS	0.983835	LEANING PATHOGENIC
NM_000267.3	29557912	G	A	A1056T	A1056T	VUS	0.334	LEANING BENIGN	0.227	VUS	0.926356	VUS
NM_000267.3	29557919	A	G	D1058G	D1058G	VUS	0.816	VUS	0.374	VUS	0.887006	VUS
NM_000267.3	29557926	T	G	D1060E	D1060E	VUS	0.732	VUS	0.179	LEANING BENIGN	0.958264	LEANING PATHOGENIC
NM_000267.3	29557931	A	T	K1062I	K1062I	VUS	0.773	VUS	0.444	VUS	0.974185	LEANING PATHOGENIC
NM_000267.3	29557933	T	C	C1063R	C1063R	VUS	0.932	LEANING PATHOGENIC	0.516	VUS	0.530531	VUS
NM_000267.3	29557943	G	T	R1066I	R1066I	VUS	0.844	LEANING PATHOGENIC	0.518	VUS	0.998162	LEANING PATHOGENIC
NM_000267.3	29557943	G	C	R1066T	R1066T	PATHOGENIC	0.863	LEANING PATHOGENIC	0.423	VUS	0.989983	LEANING PATHOGENIC
NM_000267.3	29557943	G	A	R1066K	R1066K	LP	0.741	VUS	0.709	LEANING PATHOGENIC	0.979173	LEANING PATHOGENIC
NM_000267.3	29559093	A	T	D1067V	D1067V	LB	0.978	LEANING PATHOGENIC	0.62	LEANING PATHOGENIC	0.0660795	LEANING BENIGN
NM_000267.3	29559109	C	G	S1072R	S1072R	VUS	0.949	LEANING PATHOGENIC	0.346	VUS	0.952548	LEANING PATHOGENIC
NM_001042492.2	29559110	A	G	M1073V	M1073V	VUS	0.856	LEANING PATHOGENIC	0.54	VUS	0.690792	VUS
NM_000267.3	29559111	T	G	M1073R	M1073R	VUS	0.951	LEANING PATHOGENIC	0.675	LEANING PATHOGENIC	0.994975	LEANING PATHOGENIC
NM_000267.3	29559131	C	G	L1080V	L1080V	VUS	0.775	VUS	0.257	VUS	0.978528	LEANING PATHOGENIC
NM_000267.3	29559132	T	C	L1080P	L1080P	LP	0.95	LEANING PATHOGENIC	0.746	LEANING PATHOGENIC	0.999397	LEANING PATHOGENIC
NM_000267.3	29559134	G	A	A1081T	A1081T	VUS	0.705	VUS	0.27	VUS	0.737274	VUS
NM_000267.3	29559135	C	G	A1081G	A1081G	VUS	0.592	VUS	0.223	VUS	0.345676	LEANING BENIGN
NM_000267.3	29559138	G	C	G1082A	G1082A	VUS	0.72	VUS	0.471	VUS	0.983859	LEANING PATHOGENIC
NM_000267.3	29559143	C	T	P1084S	P1084S	VUS	0.738	VUS	0.833	LEANING PATHOGENIC	0.993932	LEANING PATHOGENIC
NM_000267.3	29559144	C	T	P1084L	P1084L	LP	0.868	LEANING PATHOGENIC	0.701	LEANING PATHOGENIC	0.992575	LEANING PATHOGENIC
NM_001042492.2	29559147	T	G	L1085R	L1085R	VUS	0.953	LEANING PATHOGENIC	0.74	LEANING PATHOGENIC	0.999109	LEANING PATHOGENIC
NM_000267.3	29559166	T	A	D1091E	D1091E	VUS	0.578	VUS	0.19	LEANING BENIGN	0.994163	LEANING PATHOGENIC
NM_000267.3	29559167	G	A	G1092S	G1092S	VUS	0.708	VUS	0.35	VUS	0.920685	VUS
NM_000267.3	29559170	G	A	V1093M	V1093M	PATHOGENIC	0.671	VUS	0.241	VUS	0.945802	VUS
NM_000267.3	29559180	T	C	M1096T	M1096T	VUS	0.913	LEANING PATHOGENIC	0.582	VUS	0.911783	VUS
NM_000267.3	29559182	G	A	E1097K	E1097K	VUS	0.808	VUS	0.421	VUS	0.962867	LEANING PATHOGENIC
NM_000267.3	29559720	A	G	Y1106C	Y1106C	VUS	0.977	LEANING PATHOGENIC	0.717	LEANING PATHOGENIC	0.996953	LEANING PATHOGENIC
NM_000267.3	29559733	T	A	F1110L	F1110L	VUS	0.907	LEANING PATHOGENIC	0.276	VUS	0.994344	LEANING PATHOGENIC
NM_000267.3	29559735	T	C	M1111T	M1111T	VUS	0.941	LEANING PATHOGENIC	0.634	LEANING PATHOGENIC	0.990369	LEANING PATHOGENIC
NM_000267.3	29559739	C	A	N1112K	N1112K	VUS	0.917	LEANING PATHOGENIC	0.094	LEANING BENIGN	0.971804	LEANING PATHOGENIC
NM_000267.3	29559749	G	C	D1116H	D1116H	VUS	0.937	LEANING PATHOGENIC	0.498	VUS	0.990445	LEANING PATHOGENIC
NM_001042492.2	29559753	G	A	C1117Y	C1117Y	VUS	0.903	LEANING PATHOGENIC	0.675	LEANING PATHOGENIC	0.997296	LEANING PATHOGENIC
NM_000267.3	29559755	A	G	S1118G	S1118G	VUS	0.781	VUS	0.372	VUS	0.803236	VUS
NM_000267.3	29559761	G	C	V1120L	V1120L	VUS	0.423	LEANING BENIGN	0.089	LEANING BENIGN	0.154407	LEANING BENIGN
NM_000267.3	29559761	G	T	V1120F	V1120F	VUS	0.575	VUS	0.176	LEANING BENIGN	0.818393	VUS
NM_000267.3	29559762	T	C	V1120A	V1120A	VUS	0.269	LEANING BENIGN	0.102	LEANING BENIGN	0.330712	LEANING BENIGN
NM_001042492.2	29559765	A	C	E1121A	E1121A	VUS	0.692	VUS	0.462	VUS	0.89975	VUS
NM_001042492.2	29559765	A	G	E1121G	E1121G	VUS	0.877	LEANING PATHOGENIC	0.771	LEANING PATHOGENIC	0.438914	VUS
NM_000267.3	29559774	G	T	S1124I	S1124I	VUS	0.263	LEANING BENIGN	0.044	LEANING BENIGN	0.362205	VUS
NM_000267.3	29559774	G	A	S1124N	S1124N	VUS	0.084	LEANING BENIGN	0.099	LEANING BENIGN	0.0189385	LEANING BENIGN
NM_000267.3	29559777	C	T	A1125V	A1125V	VUS	0.148	LEANING BENIGN	0.062	LEANING BENIGN	0.279439	LEANING BENIGN
NM_000267.3	29559786	G	C	G1128A	G1128A	VUS	0.346	LEANING BENIGN	0.213	VUS	0.877171	VUS
NM_000267.3	29559786	G	A	G1128D	G1128D	VUS	0.592	VUS	0.303	VUS	0.646714	VUS
NM_001042492.2	29559797	C	T	R1132C	R1132C	VUS	0.846	LEANING PATHOGENIC	0.201	LEANING BENIGN	0.944771	VUS
NM_000267.3	29559798	G	A	R1132H	R1132H	VUS	0.826	VUS	0.277	VUS	0.431358	VUS
NM_000267.3	29559805	G	A	M1134I	M1134I	VUS	0.723	VUS	0.266	VUS	0.88761	VUS
NM_000267.3	29559807	C	T	S1135F	S1135F	VUS	0.894	LEANING PATHOGENIC	0.419	VUS	0.971458	LEANING PATHOGENIC
NM_000267.3	29559810	G	A	R1136Q	R1136Q	VUS	0.833	VUS	0.32	VUS	0.896531	VUS
NM_000267.3	29559810	G	C	R1136P	R1136P	VUS	0.81	VUS	0.429	VUS	0.970055	LEANING PATHOGENIC
NM_000267.3	29559818	G	A	A1139P	A1139P	NP	0.88	LEANING PATHOGENIC	0.432	VUS	0.896531	VUS
NM_000267.3	29559819	C	A	A1139E	A1139E	VUS	0.938	LEANING PATHOGENIC	0.49	VUS	0.961571	LEANING PATHOGENIC
NM_000267.3	29559830	C	T	H1143Y	H1143Y	CI	0.875	LEANING PATHOGENIC	0.421	VUS	0.94911	LEANING PATHOGENIC
NM_000267.3	29559831	A	G	H1143R	H1143R	VUS	0.854	LEANING PATHOGENIC	0.4	VUS	0.747952	VUS
NM_000267.3	29559839	G	T	V1146F	V1146F	VUS	0.848	LEANING PATHOGENIC	0.349	VUS	0.952501	LEANING PATHOGENIC
NM_001042492.2	29559839	G	A	V1146I	V1146I	CI	0.248	LEANING BENIGN	0.251	VUS	0.089557	LEANING BENIGN
NM_000267.3	29559848	A	G	M1149V	M1149V	LP/P	0.94	LEANING PATHOGENIC	0.875	LEANING PATHOGENIC	0.895235	VUS
NM_000267.3	29559849	T	G	M1149R	M1149R	VUS	0.988	LEANING PATHOGENIC	0.826	LEANING PATHOGENIC	0.997303	LEANING PATHOGENIC
NM_000267.3	29559850	G	C	M1149I	M1149I	PATHOGENIC	0.918	LEANING PATHOGENIC	0.628	LEANING PATHOGENIC	0.969033	LEANING PATHOGENIC
NM_000267.3	29559850	G	T	M1149I	M1149I	PATHOGENIC	0.918	LEANING PATHOGENIC	0.628	LEANING PATHOGENIC	0.966272	LEANING PATHOGENIC
NM_000267.3	29559850	G	A	M1149I	M1149I	LP/P	0.918	LEANING PATHOGENIC	0.627	LEANING PATHOGENIC	0.966272	LEANING PATHOGENIC
NM_000267.3	29559854	A	G	N1151D	N1151D	VUS	0.976	LEANING PATHOGENIC	0.582	VUS	0.99558	LEANING PATHOGENIC
NM_000267.3	29559864	A	T	N1154I	N1154I	LP	0.917	LEANING PATHOGENIC	0.394	VUS	0.974364	LEANING PATHOGENIC
NM_001042492.2	29559864	A	G	N1154S	N1154S	VUS	0.816	VUS	0.29	VUS	0.23818	LEANING BENIGN
NM_000267.3	29559871	C	A	N1156K	N1156K	LP	0.982	LEANING PATHOGENIC	0.468	VUS	0.996295	LEANING PATHOGENIC
NM_000267.3	29559872	G	A	V1157I	V1157I	VUS	0.671	VUS	0.39	VUS	0.636235	VUS
NM_001042492.2	29559881	G	T	G1160C	G1160C	VUS	0.955	LEANING PATHOGENIC	0.834	LEANING PATHOGENIC	0.997598	LEANING PATHOGENIC
NM_000267.3	29559887	A	G	M1162V	M1162V	CI	0.905	LEANING PATHOGENIC	0.388	VUS	0.144468	LEANING BENIGN
NM_001042492.2	29559888	T	G	M1162R	M1162R	VUS	0.94	LEANING PATHOGENIC	0.445	VUS	0.406928	VUS
NM_001042492.2	29559893	T	G	S1164A	S1164A	VUS	0.791	VUS	0.272	VUS	0.571514	VUS
NM_000267.3	29559897	T	A	I1165K	I1165K	PATHOGENIC	0.978	LEANING PATHOGENIC	0.817	LEANING PATHOGENIC	0.995841	LEANING PATHOGENIC
NM_000267.3	29559898	A	G	I1165M	I1165M	VUS	0.959	LEANING PATHOGENIC	0.245	VUS	0.703929	VUS
NM_000267.3	29560024	A	C	L1167F	L1167F	VUS	0.882	LEANING PATHOGENIC	0.29	VUS	0.940809	VUS
NM_000267.3	29560025	G	C	G1168R	G1168R	CI	0.995	LEANING PATHOGENIC	0.765	LEANING PATHOGENIC	0.996063	LEANING PATHOGENIC
NM_000267.3	29560029	A	G	Y1169C	Y1169C	VUS	0.988	LEANING PATHOGENIC	0.796	LEANING PATHOGENIC	0.998577	LEANING PATHOGENIC
NM_000267.3	29560038	A	G	D1172G	D1172G	VUS	0.942	LEANING PATHOGENIC	0.734	LEANING PATHOGENIC	0.994636	LEANING PATHOGENIC
NM_000267.3	29560040	C	T	L1173F	L1173F	VUS	0.748	VUS	0.15	LEANING BENIGN	0.892104	VUS
NM_001042492.2	29560044	A	G	Q1174R	Q1174R	VUS	0.836	VUS	0.431	VUS	0.917733	VUS
NM_000267.3	29560047	C	T	T1175I	T1175I	VUS	0.895	LEANING PATHOGENIC	0.372	VUS	0.975317	LEANING PATHOGENIC
NM_000267.3	29560050	G	T	R1176I	R1176I	VUS	0.962	LEANING PATHOGENIC	0.794	LEANING PATHOGENIC	0.994522	LEANING PATHOGENIC
NM_000267.3	29560056	C	A	T1178K	T1178K	VUS	0.939	LEANING PATHOGENIC	0.454	VUS	0.910859	VUS
NM_001042492.2	29560061	A	G	M1180V	M1180V	VUS	0.891	LEANING PATHOGENIC	0.403	VUS	0.673071	VUS
NM_000267.3	29560067	G	T	V1182F	V1182F	VUS	0.916	LEANING PATHOGENIC	0.671	LEANING PATHOGENIC	0.991915	LEANING PATHOGENIC
NM_000267.3	29560071	T	C	L1183P	L1183P	VUS	0.989	LEANING PATHOGENIC	0.879	LEANING PATHOGENIC	0.994763	LEANING PATHOGENIC
NM_000267.3	29560086	A	C	Q1188P	Q1188P	PATHOGENIC	0.865	LEANING PATHOGENIC	0.623	LEANING PATHOGENIC	0.989562	LEANING PATHOGENIC
NM_000267.3	29560089	A	G	Q1189R	Q1189R	LP	0.902	LEANING PATHOGENIC	0.465	VUS	0.972812	LEANING PATHOGENIC
NM_000267.3	29560092	G	A	G1190D	G1190D	LP	0.945	LEANING PATHOGENIC	0.744	LEANING PATHOGENIC	0.99645	LEANING PATHOGENIC
NM_000267.3	29560094	A	G	T1191A	T1191A	VUS	0.805	VUS	0.466	VUS	0.973945	LEANING PATHOGENIC
NM_001042492.2	29560101	T	C	F1193S	F1193S	VUS	0.931	LEANING PATHOGENIC	0.691	LEANING PATHOGENIC	0.997854	LEANING PATHOGENIC
NM_000267.3	29560109	C	G	L1196V	L1196V	LP	0.876	LEANING PATHOGENIC	0.104	LEANING BENIGN	0.931824	VUS
NM_001042492.2	29560110	T	G	L1196R	L1196R	LP	0.946	LEANING PATHOGENIC	0.521	VUS	0.997971	LEANING PATHOGENIC
NM_000267.3	29560113	C	G	A1197G	A1197G	VUS	0.717	VUS	0.282	VUS	0.718336	VUS
NM_000267.3	29560113	C	T	A1197V	A1197V	VUS	0.841	VUS	0.366	VUS	0.952411	LEANING PATHOGENIC
NM_000267.3	29560119	C	T	T1199I	T1199I	VUS	0.826	VUS	0.422	VUS	0.972766	LEANING PATHOGENIC
NM_000267.3	29560119	C	G	T1199R	T1199R	VUS	0.803	VUS	0.538	VUS	0.98064	LEANING PATHOGENIC
NM_001042492.2	29560127	G	T	A1202S	A1202S	VUS	0.556	VUS	0.269	VUS	0.874038	VUS
NM_000267.3	29560130	G	A	D1203N	D1203N	VUS	0.746	VUS	0.227	VUS	0.985994	LEANING PATHOGENIC
NM_001042492.2	29560133	C	T	R1204W	R1204W	PATHOGENIC	0.942	LEANING PATHOGENIC	0.759	LEANING PATHOGENIC	0.999373	LEANING PATHOGENIC
NM_001042492.2	29560133	C	G	R1204G	R1204G	PATHOGENIC	0.906	LEANING PATHOGENIC	0.571	VUS	0.996232	LEANING PATHOGENIC
NM_000267.3	29560134	G	T	R1204L	R1204L	LP	0.943	LEANING PATHOGENIC	0.588	VUS	0.997323	LEANING PATHOGENIC
NM_000267.3	29560146	T	C	L1208S	L1208S	VUS	0.969	LEANING PATHOGENIC	0.775	LEANING PATHOGENIC	0.996581	LEANING PATHOGENIC
NM_000267.3	29560148	G	T	V1209L	V1209L	VUS	0.836	VUS	0.317	VUS	0.864994	VUS
NM_001042492.2	29560155	T	G	L1211R	L1211R	VUS	0.996	LEANING PATHOGENIC	0.914	LEANING PATHOGENIC	0.997947	LEANING PATHOGENIC
NM_000267.3	29560164	T	G	M1214R	M1214R	LP	0.978	LEANING PATHOGENIC	0.713	LEANING PATHOGENIC	0.994832	LEANING PATHOGENIC
NM_000267.3	29560167	T	C	M1215T	M1215T	VUS	0.963	LEANING PATHOGENIC	0.732	LEANING PATHOGENIC	0.904157	VUS
NM_000267.3	29560167	T	G	M1215R	M1215R	VUS	0.982	LEANING PATHOGENIC	0.713	LEANING PATHOGENIC	0.982389	LEANING PATHOGENIC
NM_000267.3	29560169	G	T	G1216C	G1216C	VUS	0.931	LEANING PATHOGENIC	0.77	LEANING PATHOGENIC	0.992315	LEANING PATHOGENIC
NM_001042492.2	29560174	T	G	D1217E	D1217E	VUS	0.706	VUS	0.606	LEANING PATHOGENIC	0.973822	LEANING PATHOGENIC
NM_001042492.2	29560176	A	G	Q1218R	Q1218R	VUS	0.732	VUS	0.411	VUS	0.854448	VUS
NM_000267.3	29560179	G	T	G1219V	G1219V	VUS	0.954	LEANING PATHOGENIC	0.867	LEANING PATHOGENIC	0.99801	LEANING PATHOGENIC
NM_000267.3	29560187	C	G	P1222A	P1222A	VUS	0.734	VUS	0.657	LEANING PATHOGENIC	0.995619	LEANING PATHOGENIC
NM_000267.3	29560190	A	G	I1223V	I1223V	VUS	0.76	VUS	0.511	VUS	0.894857	VUS
NM_000267.3	29560191	T	G	I1223R	I1223R	VUS	0.934	LEANING PATHOGENIC	0.956	LEANING PATHOGENIC	0.997865	LEANING PATHOGENIC
NM_000267.3	29560194	C	T	A1224V	A1224V	VUS	0.805	VUS	0.691	LEANING PATHOGENIC	0.991384	LEANING PATHOGENIC
NM_000267.3	29560196	A	G	M1225V	M1225V	VUS	0.884	LEANING PATHOGENIC	0.598	LEANING PATHOGENIC	0.623586	VUS
NM_000267.3	29560206	C	T	A1228V	A1228V	VUS	0.893	LEANING PATHOGENIC	0.825	LEANING PATHOGENIC	0.965851	LEANING PATHOGENIC
NM_000267.3	29560208	A	T	N1229Y	N1229Y	VUS	0.865	LEANING PATHOGENIC	0.885	LEANING PATHOGENIC	0.992937	LEANING PATHOGENIC
NM_000267.3	29560208	A	G	N1229D	N1229D	VUS	0.748	VUS	0.536	VUS	0.912741	VUS
NM_001042492.2	29560209	A	G	N1229S	N1229S	LB/B	0.419	LEANING BENIGN	0.395	VUS	0.0606672	LEANING BENIGN
NM_001042492.2	29560212	T	C	V1230A	V1230A	VUS	0.916	LEANING PATHOGENIC	0.812	LEANING PATHOGENIC	0.939724	VUS
NM_000267.3	29560217	C	T	P1232S	P1232S	VUS	0.889	LEANING PATHOGENIC	0.541	VUS	0.525395	VUS
NM_000267.3	29560229	T	C	W1236R	W1236R	LP	0.924	LEANING PATHOGENIC	0.748	LEANING PATHOGENIC	0.989757	LEANING PATHOGENIC
NM_001042492.2	29562631	T	G	D1237E	D1237E	VUS	0.813	VUS	0.656	LEANING PATHOGENIC	0.981348	LEANING PATHOGENIC
NM_000267.3	29562642	G	C	R1241P	R1241P	VUS	0.978	LEANING PATHOGENIC	0.864	LEANING PATHOGENIC	0.995034	LEANING PATHOGENIC
NM_001042492.2	29562642	G	A	R1241Q	R1241Q	VUS	0.956	LEANING PATHOGENIC	0.889	LEANING PATHOGENIC	0.987543	LEANING PATHOGENIC
NM_000267.3	29562648	T	C	L1243P	L1243P	LP	0.997	LEANING PATHOGENIC	0.878	LEANING PATHOGENIC	0.989288	LEANING PATHOGENIC
NM_001042492.2	29562653	A	G	T1245A	T1245A	VUS	0.904	LEANING PATHOGENIC	0.764	LEANING PATHOGENIC	0.948698	VUS
NM_001042492.2	29562653	A	T	T1245S	T1245S	VUS	0.829	VUS	0.634	LEANING PATHOGENIC	0.922725	VUS
NM_000267.3	29562656	C	G	L1246V	L1246V	VUS	0.734	VUS	0.55	VUS	0.841637	VUS
NM_000267.3	29562668	C	T	R1250W	R1250W	VUS	0.895	LEANING PATHOGENIC	0.816	LEANING PATHOGENIC	0.997178	LEANING PATHOGENIC
NM_000267.3	29562669	G	T	R1250L	R1250L	VUS	0.87	LEANING PATHOGENIC	0.862	LEANING PATHOGENIC	0.961418	LEANING PATHOGENIC
NM_001042492.2	29562669	G	A	R1250Q	R1250Q	VUS	0.88	LEANING PATHOGENIC	0.742	LEANING PATHOGENIC	0.843499	VUS
NM_000267.3	29562672	A	G	H1251R	H1251R	VUS	0.849	LEANING PATHOGENIC	0.77	LEANING PATHOGENIC	0.971461	LEANING PATHOGENIC
NM_000267.3	29562684	A	G	Q1255R	Q1255R	VUS	0.825	VUS	0.634	LEANING PATHOGENIC	0.910917	VUS
NM_001042492.2	29562685	A	T	Q1255H	Q1255H	VUS	0.912	LEANING PATHOGENIC	0.61	LEANING PATHOGENIC	0.977815	LEANING PATHOGENIC
NM_000267.3	29562687	T	G	L1256R	L1256R	VUS	1	LEANING PATHOGENIC	0.916	LEANING PATHOGENIC	0.994334	LEANING PATHOGENIC
NM_000267.3	29562698	A	G	M1260V	M1260V	VUS	0.958	LEANING PATHOGENIC	0.647	LEANING PATHOGENIC	0.752924	VUS
NM_000267.3	29562699	T	C	M1260T	M1260T	VUS	0.978	LEANING PATHOGENIC	0.907	LEANING PATHOGENIC	0.982824	LEANING PATHOGENIC
NM_000267.3	29562710	G	A	E1264K	E1264K	CI	0.981	LEANING PATHOGENIC	0.899	LEANING PATHOGENIC	0.985963	LEANING PATHOGENIC
NM_001042492.2	29562716	G	C	E1266Q	E1266Q	VUS	0.744	VUS	0.599	LEANING PATHOGENIC	0.812265	VUS
NM_000267.3	29562731	A	C	M1271L	M1271L	VUS	0.706	VUS	0.456	VUS	0.76166	VUS
NM_000267.3	29562731	A	G	M1271V	M1271V	VUS	0.757	VUS	0.469	VUS	0.314971	LEANING BENIGN
NM_001042492.2	29562732	T	C	M1271T	M1271T	VUS	0.902	LEANING PATHOGENIC	0.667	LEANING PATHOGENIC	0.826931	VUS
NM_001042492.2	29562733	G	A	M1271I	M1271I	VUS	0.834	VUS	0.419	VUS	0.875932	VUS
NM_001042492.2	29562746	C	G	R1276G	R1276G	LP	0.993	LEANING PATHOGENIC	0.878	LEANING PATHOGENIC	0.999263	LEANING PATHOGENIC
NM_001042492.2	29562747	G	A	R1276Q	R1276Q	PATHOGENIC	0.991	LEANING PATHOGENIC	0.887	LEANING PATHOGENIC	0.999244	LEANING PATHOGENIC
NM_000267.3	29562747	G	C	R1276P	R1276P	PATHOGENIC	0.998	LEANING PATHOGENIC	0.903	LEANING PATHOGENIC	0.999651	LEANING PATHOGENIC
NM_000267.3	29562750	G	T	G1277V	G1277V	VUS	0.993	LEANING PATHOGENIC	0.78	LEANING PATHOGENIC	0.998987	LEANING PATHOGENIC
NM_001042492.2	29562754	C	G	N1278K	N1278K	VUS	0.963	LEANING PATHOGENIC	0.579	VUS	0.99903	LEANING PATHOGENIC
NM_000267.3	29562756	G	A	S1279N	S1279N	VUS	0.974	LEANING PATHOGENIC	0.599	LEANING PATHOGENIC	0.963657	LEANING PATHOGENIC
NM_000267.3	29562762	C	G	A1281G	A1281G	VUS	0.791	VUS	0.458	VUS	0.940351	VUS
NM_000267.3	29562777	C	T	T1286I	T1286I	VUS	0.984	LEANING PATHOGENIC	0.619	LEANING PATHOGENIC	0.979854	LEANING PATHOGENIC
NM_001042492.2	29562787	C	G	F1289L	F1289L	VUS	0.894	LEANING PATHOGENIC	0.523	VUS	0.977925	LEANING PATHOGENIC
NM_001042492.2	29562788	A	G	K1290E	K1290E	VUS	0.976	LEANING PATHOGENIC	0.829	LEANING PATHOGENIC	0.984968	LEANING PATHOGENIC
NM_000267.3	29562790	G	C	K1290N	K1290N	VUS	0.95	LEANING PATHOGENIC	0.632	LEANING PATHOGENIC	0.989171	LEANING PATHOGENIC
NM_000267.3	29562940	A	G	Y1292C	Y1292C	VUS	0.942	LEANING PATHOGENIC	0.789	LEANING PATHOGENIC	0.989913	LEANING PATHOGENIC
NM_000267.3	29562946	C	T	A1294V	A1294V	VUS	0.825	VUS	0.637	LEANING PATHOGENIC	0.991338	LEANING PATHOGENIC
NM_001042492.2	29562948	A	G	T1295A	T1295A	CI	0.227	LEANING BENIGN	0.216	VUS	0.0378849	LEANING BENIGN
NM_001042492.2	29562958	A	G	Q1298R	Q1298R	VUS	0.844	LEANING PATHOGENIC	0.546	VUS	0.827853	VUS
NM_001042492.2	29562971	T	G	D1302E	D1302E	VUS	0.149	LEANING BENIGN	0.168	LEANING BENIGN	0.0631992	LEANING BENIGN
NM_000267.3	29562976	T	C	L1304S	L1304S	VUS	0.958	LEANING PATHOGENIC	0.923	LEANING PATHOGENIC	0.971607	LEANING PATHOGENIC
NM_000267.3	29562982	G	A	R1306Q	R1306Q	VUS	0.77	VUS	0.41	VUS	0.81218	VUS
NM_001042492.2	29562986	T	G	I1307M	I1307M	VUS	0.291	LEANING BENIGN	0.104	LEANING BENIGN	0.0974904	LEANING BENIGN
NM_000267.3	29562991	T	A	I1309N	I1309N	VUS	0.963	LEANING PATHOGENIC	0.79	LEANING PATHOGENIC	0.983289	LEANING PATHOGENIC
NM_000267.3	29562994	C	A	T1310K	T1310K	VUS	0.703	VUS	0.499	VUS	0.890082	VUS
NM_001042492.2	29562997	C	T	S1311F	S1311F	VUS	0.466	LEANING BENIGN	0.575	VUS	0.97238	LEANING PATHOGENIC
NM_000267.3	29563005	T	C	W1314R	W1314R	VUS	0.878	LEANING PATHOGENIC	0.57	VUS	0.577778	VUS
NM_000267.3	29563012	A	G	H1316R	H1316R	VUS	0.61	VUS	0.383	VUS	0.284205	LEANING BENIGN
NM_000267.3	29563014	G	C	V1317L	V1317L	VUS	0.58	VUS	0.291	VUS	0.795334	VUS
NM_001042492.2	29563018	G	A	S1318N	S1318N	VUS	0.86	LEANING PATHOGENIC	0.369	VUS	0.776793	VUS
NM_000267.3	29563023	G	A	E1320K	E1320K	VUS	0.943	LEANING PATHOGENIC	0.896	LEANING PATHOGENIC	0.999176	LEANING PATHOGENIC
NM_000267.3	29563024	A	C	E1320A	E1320A	VUS	0.949	LEANING PATHOGENIC	0.934	LEANING PATHOGENIC	0.998685	LEANING PATHOGENIC
NM_000267.3	29563025	A	C	E1320D	E1320D	VUS	0.902	LEANING PATHOGENIC	0.778	LEANING PATHOGENIC	0.98986	LEANING PATHOGENIC
NM_000267.3	29563027	T	C	V1321A	V1321A	VUS	0.942	LEANING PATHOGENIC	0.914	LEANING PATHOGENIC	0.982524	LEANING PATHOGENIC
NM_001042492.2	29563030	A	T	D1322V	D1322V	VUS	0.982	LEANING PATHOGENIC	0.93	LEANING PATHOGENIC	0.999092	LEANING PATHOGENIC
NM_001042492.2	29563035	A	G	T1324A	T1324A	VUS	0.814	VUS	0.356	VUS	0.270759	LEANING BENIGN
NM_001042492.2	29563039	G	T	R1325M	R1325M	VUS	0.839	VUS	0.855	LEANING PATHOGENIC	0.994979	LEANING PATHOGENIC
NM_000267.3	29563039	G	C	R1325T	R1325T	LP	0.915	LEANING PATHOGENIC	0.93	LEANING PATHOGENIC	0.992145	LEANING PATHOGENIC
NM_001042492.2	29576003	T	A	L1326I	L1326I	VUS	0.497	VUS	0.319	VUS	0.46753	VUS
NM_001042492.2	29576005	A	T	L1326F	L1326F	VUS	0.826	VUS	0.75	LEANING PATHOGENIC	0.958071	LEANING PATHOGENIC
NM_000267.3	29576015	G	A	E1330K	E1330K	VUS	0.921	LEANING PATHOGENIC	0.791	LEANING PATHOGENIC	0.970871	LEANING PATHOGENIC
NM_000267.3	29576016	A	C	E1330A	E1330A	VUS	0.89	LEANING PATHOGENIC	0.787	LEANING PATHOGENIC	0.985377	LEANING PATHOGENIC
NM_000267.3	29576018	A	G	S1331G	S1331G	VUS	0.39	LEANING BENIGN	0.401	VUS	0.479665	VUS
NM_000267.3	29576019	G	C	S1331T	S1331T	VUS	0.242	LEANING BENIGN	0.24	VUS	0.645286	VUS
NM_000267.3	29576025	A	G	E1333G	E1333G	VUS	0.633	VUS	0.666	LEANING PATHOGENIC	0.981592	LEANING PATHOGENIC
NM_000267.3	29576027	G	A	E1334K	E1334K	VUS	0.543	VUS	0.44	VUS	0.813215	VUS
NM_001042492.2	29576031	A	G	N1335S	N1335S	VUS	0.962	LEANING PATHOGENIC	0.732	LEANING PATHOGENIC	0.964914	LEANING PATHOGENIC
NM_001042492.2	29576036	C	T	R1337W	R1337W	VUS	0.619	VUS	0.597	LEANING PATHOGENIC	0.944976	VUS
NM_000267.3	29576037	G	T	R1337L	R1337L	VUS	0.7	VUS	0.437	VUS	0.852107	VUS
NM_000267.3	29576037	G	A	R1337Q	R1337Q	VUS	0.296	LEANING BENIGN	0.121	LEANING BENIGN	0.321373	LEANING BENIGN
NM_000267.3	29576039	A	C	N1338H	N1338H	VUS	0.543	VUS	0.571	VUS	0.969662	LEANING PATHOGENIC
NM_001042492.2	29576042	C	G	L1339V	L1339V	VUS	0.751	VUS	0.725	LEANING PATHOGENIC	0.895075	VUS
NM_000267.3	29576043	T	C	L1339P	L1339P	VUS	0.992	LEANING PATHOGENIC	0.971	LEANING PATHOGENIC	0.998973	LEANING PATHOGENIC
NM_001042492.2	29576045	C	T	L1340F	L1340F	VUS	0.62	VUS	0.524	VUS	0.9052	VUS
NM_000267.3	29576049	A	T	Q1341L	Q1341L	VUS	0.777	VUS	0.571	VUS	0.537915	VUS
NM_001042492.2	29576070	A	G	H1348R	H1348R	VUS	0.47	LEANING BENIGN	0.251	VUS	0.822704	VUS
NM_000267.3	29576072	G	A	A1349T	A1349T	VUS	0.85	LEANING PATHOGENIC	0.736	LEANING PATHOGENIC	0.959192	LEANING PATHOGENIC
NM_000267.3	29576073	C	A	A1349D	A1349D	VUS	0.93	LEANING PATHOGENIC	0.812	LEANING PATHOGENIC	0.946968	VUS
NM_000267.3	29576075	A	G	I1350V	I1350V	VUS	0.817	VUS	0.598	LEANING PATHOGENIC	0.913263	VUS
NM_000267.3	29576081	A	T	S1352C	S1352C	VUS	0.415	LEANING BENIGN	0.672	LEANING PATHOGENIC	0.964589	LEANING PATHOGENIC
NM_001042492.2	29576082	G	C	S1352T	S1352T	VUS	0.346	LEANING BENIGN	0.293	VUS	0.667499	VUS
NM_000267.3	29576084	T	A	S1353T	S1353T	BLOV	0.1	LEANING BENIGN	0.785	LEANING PATHOGENIC	0.99351	LEANING PATHOGENIC
NM_000267.3	29576085	C	T	S1353F	S1353F	VUS	0.892	LEANING PATHOGENIC	0.867	LEANING PATHOGENIC	0.998499	LEANING PATHOGENIC
NM_000267.3	29576088	C	A	S1354Y	S1354Y	VUS	0.645	VUS	0.546	VUS	0.98652	LEANING PATHOGENIC
NM_000267.3	29576099	C	G	P1358A	P1358A	VUS	0.892	LEANING PATHOGENIC	0.941	LEANING PATHOGENIC	0.99857	LEANING PATHOGENIC
NM_000267.3	29576099	C	T	P1358S	P1358S	VUS	0.93	LEANING PATHOGENIC	0.958	LEANING PATHOGENIC	0.997895	LEANING PATHOGENIC
NM_000267.3	29576112	G	A	R1362Q	R1362Q	VUS	0.902	LEANING PATHOGENIC	0.882	LEANING PATHOGENIC	0.995054	LEANING PATHOGENIC
NM_000267.3	29576124	A	T	H1366L	H1366L	VUS	0.943	LEANING PATHOGENIC	0.843	LEANING PATHOGENIC	0.884594	VUS
NM_000267.3	29576124	A	G	H1366R	H1366R	VUS	0.885	LEANING PATHOGENIC	0.728	LEANING PATHOGENIC	0.978613	LEANING PATHOGENIC
NM_000267.3	29576125	C	G	H1366Q	H1366Q	VUS	0.865	LEANING PATHOGENIC	0.561	VUS	0.990042	LEANING PATHOGENIC
NM_001042492.2	29576136	A	C	Q1370P	Q1370P	VUS	0.949	LEANING PATHOGENIC	0.925	LEANING PATHOGENIC	0.991653	LEANING PATHOGENIC
NM_001042492.2	29576137	G	C	Q1370H	Q1370H	VUS	0.897	LEANING PATHOGENIC	0.771	LEANING PATHOGENIC	0.980643	LEANING PATHOGENIC
NM_001042492.2	29579963	G	A	C1373Y	C1373Y	VUS	0.861	LEANING PATHOGENIC	0.526	VUS	0.925865	VUS
NM_001042492.2	29579965	C	T	H1374Y	H1374Y	VUS	0.702	VUS	0.344	VUS	0.894449	VUS
NM_001042492.2	29579983	G	C	A1380P	A1380P	VUS	0.807	VUS	0.528	VUS	0.956804	LEANING PATHOGENIC
NM_001042492.2	29579998	A	G	K1385E	K1385E	VUS	0.513	VUS	0.282	VUS	0.805456	VUS
NM_000267.3	29585373	G	T	Q1374H	Q1374H	VUS	0.656	VUS	0.304	VUS	0.148308	LEANING BENIGN
NM_000267.3	29585374	C	T	R1375C	R1375C	VUS	0.905	LEANING PATHOGENIC	0.491	VUS	0.996589	LEANING PATHOGENIC
NM_000267.3	29585375	G	A	R1375H	R1375H	VUS	0.885	LEANING PATHOGENIC	0.605	LEANING PATHOGENIC	0.984365	LEANING PATHOGENIC
NM_000267.3	29585378	T	A	F1376Y	F1376Y	VUS	0.852	LEANING PATHOGENIC	0.464	VUS	0.806048	VUS
NM_000267.3	29585379	C	A	F1376L	F1376L	VUS	0.931	LEANING PATHOGENIC	0.482	VUS	0.986232	LEANING PATHOGENIC
NM_000267.3	29585381	C	T	P1377L	P1377L	VUS	0.802	VUS	0.865	LEANING PATHOGENIC	0.99627	LEANING PATHOGENIC
NM_000267.3	29585385	G	T	Q1378H	Q1378H	VUS	0.734	VUS	0.711	LEANING PATHOGENIC	0.957542	LEANING PATHOGENIC
NM_000267.3	29585389	A	T	S1380C	S1380C	VUS	0.897	LEANING PATHOGENIC	0.816	LEANING PATHOGENIC	0.978119	LEANING PATHOGENIC
NM_000267.3	29585390	G	T	S1380I	S1380I	VUS	0.916	LEANING PATHOGENIC	0.729	LEANING PATHOGENIC	0.983237	LEANING PATHOGENIC
NM_000267.3	29585390	G	C	S1380T	S1380T	VUS	0.717	VUS	0.505	VUS	0.771815	VUS
NM_001042492.2	29585395	G	A	G1382S	G1382S	VUS	0.93	LEANING PATHOGENIC	0.615	LEANING PATHOGENIC	0.33391	LEANING BENIGN
NM_000267.3	29585399	C	T	A1383V	A1383V	VUS	0.971	LEANING PATHOGENIC	0.753	LEANING PATHOGENIC	0.963835	LEANING PATHOGENIC
NM_000267.3	29585405	G	T	G1385V	G1385V	VUS	0.989	LEANING PATHOGENIC	0.897	LEANING PATHOGENIC	0.994093	LEANING PATHOGENIC
NM_001042492.2	29585407	A	G	S1386G	S1386G	VUS	0.893	LEANING PATHOGENIC	0.635	LEANING PATHOGENIC	0.845443	VUS
NM_000267.3	29585413	A	G	M1388V	M1388V	VUS	0.922	LEANING PATHOGENIC	0.451	VUS	0.811223	VUS
NM_000267.3	29585414	T	C	M1388T	M1388T	VUS	0.966	LEANING PATHOGENIC	0.796	LEANING PATHOGENIC	0.913445	VUS
NM_000267.3	29585415	G	A	M1388I	M1388I	VUS	0.899	LEANING PATHOGENIC	0.427	VUS	0.782716	VUS
NM_001042492.2	29585415	G	C	M1388I	M1388I	VUS	0.898	LEANING PATHOGENIC	0.427	VUS	0.84448	VUS
NM_000267.3	29585418	C	G	F1389L	F1389L	VUS	0.961	LEANING PATHOGENIC	0.883	LEANING PATHOGENIC	0.998447	LEANING PATHOGENIC
NM_000267.3	29585419	C	G	L1390V	L1390V	LP	0.928	LEANING PATHOGENIC	0.815	LEANING PATHOGENIC	0.984471	LEANING PATHOGENIC
NM_000267.3	29585419	C	T	L1390F	L1390F	LP/P	0.95	LEANING PATHOGENIC	0.832	LEANING PATHOGENIC	0.987437	LEANING PATHOGENIC
NM_000267.3	29585422	A	G	R1391G	R1391G	LP	0.996	LEANING PATHOGENIC	0.897	LEANING PATHOGENIC	0.986091	LEANING PATHOGENIC
NM_000267.3	29585423	G	C	R1391T	R1391T	CI	0.992	LEANING PATHOGENIC	0.9	LEANING PATHOGENIC	0.981978	LEANING PATHOGENIC
NM_000267.3	29585424	A	T	R1391S	R1391S	LP	0.999	LEANING PATHOGENIC	0.809	LEANING PATHOGENIC	0.983767	LEANING PATHOGENIC
NM_000267.3	29585431	A	C	N1394H	N1394H	VUS	0.983	LEANING PATHOGENIC	0.704	LEANING PATHOGENIC	0.985075	LEANING PATHOGENIC
NM_000267.3	29585433	T	A	N1394K	N1394K	VUS	0.982	LEANING PATHOGENIC	0.533	VUS	0.988803	LEANING PATHOGENIC
NM_000267.3	29585435	C	A	P1395H	P1395H	VUS	0.988	LEANING PATHOGENIC	0.987	LEANING PATHOGENIC	0.989309	LEANING PATHOGENIC
NM_000267.3	29585435	C	T	P1395L	P1395L	VUS	0.98	LEANING PATHOGENIC	0.968	LEANING PATHOGENIC	0.994827	LEANING PATHOGENIC
NM_001042492.2	29585437	G	T	A1396S	A1396S	VUS	0.917	LEANING PATHOGENIC	0.795	LEANING PATHOGENIC	0.932521	VUS
NM_001042492.2	29585440	A	G	I1397V	I1397V	CI	0.413	LEANING BENIGN	0.443	VUS	0.806009	VUS
NM_000267.3	29585444	T	A	V1398D	V1398D	VUS	0.985	LEANING PATHOGENIC	0.921	LEANING PATHOGENIC	0.996907	LEANING PATHOGENIC
NM_000267.3	29585446	T	C	S1399P	S1399P	VUS	0.984	LEANING PATHOGENIC	0.921	LEANING PATHOGENIC	0.984822	LEANING PATHOGENIC
NM_000267.3	29585450	C	A	P1400Q	P1400Q	VUS	0.966	LEANING PATHOGENIC	0.972	LEANING PATHOGENIC	0.988606	LEANING PATHOGENIC
NM_000267.3	29585450	C	G	P1400R	P1400R	VUS	0.987	LEANING PATHOGENIC	0.945	LEANING PATHOGENIC	0.98968	LEANING PATHOGENIC
NM_000267.3	29585450	C	T	P1400L	P1400L	VUS	0.995	LEANING PATHOGENIC	0.974	LEANING PATHOGENIC	0.995611	LEANING PATHOGENIC
NM_000267.3	29585453	A	G	Y1401C	Y1401C	VUS	0.9	LEANING PATHOGENIC	0.762	LEANING PATHOGENIC	0.983232	LEANING PATHOGENIC
NM_000267.3	29585462	G	A	G1404E	G1404E	VUS	0.848	LEANING PATHOGENIC	0.865	LEANING PATHOGENIC	0.985882	LEANING PATHOGENIC
NM_000267.3	29585465	T	C	I1405T	I1405T	VUS	0.929	LEANING PATHOGENIC	0.922	LEANING PATHOGENIC	0.979264	LEANING PATHOGENIC
NM_000267.3	29585478	G	T	K1409N	K1409N	VUS	0.733	VUS	0.42	VUS	0.827593	VUS
NM_001042492.2	29585494	G	A	E1415K	E1415K	VUS	0.929	LEANING PATHOGENIC	0.499	VUS	0.839303	VUS
NM_000267.3	29585497	A	T	R1416W	R1416W	VUS	0.957	LEANING PATHOGENIC	0.906	LEANING PATHOGENIC	0.990552	LEANING PATHOGENIC
NM_000267.3	29585498	G	A	R1416K	R1416K	VUS	0.849	LEANING PATHOGENIC	0.683	LEANING PATHOGENIC	0.928571	VUS
NM_000267.3	29585500	G	T	G1417C	G1417C	VUS	0.933	LEANING PATHOGENIC	0.882	LEANING PATHOGENIC	0.990651	LEANING PATHOGENIC
NM_000267.3	29585500	G	A	G1417S	G1417S	VUS	0.871	LEANING PATHOGENIC	0.663	LEANING PATHOGENIC	0.990165	LEANING PATHOGENIC
NM_000267.3	29585501	G	T	G1417V	G1417V	VUS	0.938	LEANING PATHOGENIC	0.846	LEANING PATHOGENIC	0.994405	LEANING PATHOGENIC
NM_000267.3	29585503	T	A	L1418M	L1418M	VUS	0.89	LEANING PATHOGENIC	0.762	LEANING PATHOGENIC	0.966725	LEANING PATHOGENIC
NM_000267.3	29585506	A	G	K1419E	K1419E	PATHOGENIC	0.936	LEANING PATHOGENIC	0.69	LEANING PATHOGENIC	0.935185	VUS
NM_001042492.2	29585506	A	C	K1419Q	K1419Q	LP	0.879	LEANING PATHOGENIC	0.644	LEANING PATHOGENIC	0.81215	VUS
NM_001042492.2	29585513	T	G	M1421R	M1421R	VUS	0.984	LEANING PATHOGENIC	0.878	LEANING PATHOGENIC	0.982701	LEANING PATHOGENIC
NM_000267.3	29585516	C	T	S1422L	S1422L	VUS	0.95	LEANING PATHOGENIC	0.861	LEANING PATHOGENIC	0.978281	LEANING PATHOGENIC
NM_001042492.2	29585518	A	C	K1423Q	K1423Q	LP	0.974	LEANING PATHOGENIC	0.919	LEANING PATHOGENIC	0.987071	LEANING PATHOGENIC
NM_000267.3	29585518	A	G	K1423E	K1423E	PATHOGENIC	0.989	LEANING PATHOGENIC	0.905	LEANING PATHOGENIC	0.998008	LEANING PATHOGENIC
NM_000267.3	29585520	G	C	K1423N	K1423N	LP/P	0.958	LEANING PATHOGENIC	0.859	LEANING PATHOGENIC	0.998395	LEANING PATHOGENIC
NM_000267.3	29586050	A	C	I1424L	I1424L	VUS	0.68	VUS	0.422	VUS	0.51832	VUS
NM_000267.3	29586050	A	T	I1424L	I1424L	VUS	0.68	VUS	0.422	VUS	0.51832	VUS
NM_000267.3	29586053	C	T	L1425F	L1425F	VUS	0.902	LEANING PATHOGENIC	0.782	LEANING PATHOGENIC	0.988238	LEANING PATHOGENIC
NM_000267.3	29586056	C	A	Q1426K	Q1426K	LP	0.989	LEANING PATHOGENIC	0.865	LEANING PATHOGENIC	0.986427	LEANING PATHOGENIC
NM_001042492.2	29586057	A	C	Q1447P	Q1426P	LP/P	0.972	LEANING PATHOGENIC	0.966	LEANING PATHOGENIC	0.994776	LEANING PATHOGENIC
NM_000267.3	29586057	A	G	Q1426R	Q1426R	LP	0.993	LEANING PATHOGENIC	0.889	LEANING PATHOGENIC	0.991604	LEANING PATHOGENIC
NM_001042492.2	29586058	G	C	Q1447H	Q1426H	VUS	0.988	LEANING PATHOGENIC	0.898	LEANING PATHOGENIC	0.995139	LEANING PATHOGENIC
NM_000267.3	29586061	T	G	S1427R	S1427R	VUS	0.977	LEANING PATHOGENIC	0.702	LEANING PATHOGENIC	0.919965	VUS
NM_000267.3	29586068	A	G	N1430D	N1430D	LP	0.935	LEANING PATHOGENIC	0.876	LEANING PATHOGENIC	0.997853	LEANING PATHOGENIC
NM_000267.3	29586069	A	T	N1430I	N1430I	CI	0.964	LEANING PATHOGENIC	0.857	LEANING PATHOGENIC	0.999845	LEANING PATHOGENIC
NM_001042492.2	29586069	A	G	N1451S	N1430S	VUS	0.917	LEANING PATHOGENIC	0.857	LEANING PATHOGENIC	0.994301	LEANING PATHOGENIC
NM_001042492.2	29586069	A	C	N1451T	N1430T	CI	0.953	LEANING PATHOGENIC	0.909	LEANING PATHOGENIC	0.998503	LEANING PATHOGENIC
NM_000267.3	29586072	A	G	H1431R	H1431R	VUS	0.918	LEANING PATHOGENIC	0.724	LEANING PATHOGENIC	0.983768	LEANING PATHOGENIC
NM_000267.3	29586074	G	T	V1432F	V1432F	VUS	0.899	LEANING PATHOGENIC	0.757	LEANING PATHOGENIC	0.987879	LEANING PATHOGENIC
NM_001042492.2	29586074	G	A	V1453I	V1432I	VUS	0.696	VUS	0.43	VUS	0.496953	VUS
NM_000267.3	29586077	C	G	L1433V	L1433V	VUS	0.785	VUS	0.442	VUS	0.60931	VUS
NM_000267.3	29586086	A	C	K1436Q	K1436Q	VUS	0.95	LEANING PATHOGENIC	0.872	LEANING PATHOGENIC	0.968259	LEANING PATHOGENIC
NM_000267.3	29586086	A	G	K1436E	K1436E	PATHOGENIC	0.944	LEANING PATHOGENIC	0.884	LEANING PATHOGENIC	0.975081	LEANING PATHOGENIC
NM_000267.3	29586087	A	G	K1436R	K1436R	LP	0.936	LEANING PATHOGENIC	0.729	LEANING PATHOGENIC	0.959299	LEANING PATHOGENIC
NM_000267.3	29586088	A	C	K1436N	K1436N	VUS	0.959	LEANING PATHOGENIC	0.678	LEANING PATHOGENIC	0.990378	LEANING PATHOGENIC
NM_001042492.2	29586089	G	A	E1458K	E1437K	VUS	0.912	LEANING PATHOGENIC	0.845	LEANING PATHOGENIC	0.95883	LEANING PATHOGENIC
NM_000267.3	29586090	A	G	E1437G	E1437G	LP	0.877	LEANING PATHOGENIC	0.892	LEANING PATHOGENIC	0.993953	LEANING PATHOGENIC
NM_001042492.2	29586095	C	T	H1460Y	H1439Y	VUS	0.41	LEANING BENIGN	0.338	VUS	0.87856	VUS
NM_000267.3	29586096	A	T	H1439L	H1439L	VUS	0.832	VUS	0.65	LEANING PATHOGENIC	0.995165	LEANING PATHOGENIC
NM_000267.3	29586098	A	T	M1440L	M1440L	VUS	0.758	VUS	0.552	VUS	0.907935	VUS
NM_000267.3	29586099	T	A	M1440K	M1440K	VUS	0.966	LEANING PATHOGENIC	0.958	LEANING PATHOGENIC	0.995758	LEANING PATHOGENIC
NM_001042492.2	29586099	T	C	M1461T	M1440T	VUS	0.978	LEANING PATHOGENIC	0.952	LEANING PATHOGENIC	0.952686	LEANING PATHOGENIC
NM_000267.3	29586100	G	A	M1440I	M1440I	VUS	0.926	LEANING PATHOGENIC	0.853	LEANING PATHOGENIC	0.956408	LEANING PATHOGENIC
NM_000267.3	29586101	C	T	R1441W	R1441W	VUS	0.833	VUS	0.598	LEANING PATHOGENIC	0.975595	LEANING PATHOGENIC
NM_001042492.2	29586102	G	A	R1462Q	R1441Q	VUS	0.808	VUS	0.486	VUS	0.6874	VUS
NM_001042492.2	29586111	A	G	N1465S	N1444S	VUS	0.917	LEANING PATHOGENIC	0.663	LEANING PATHOGENIC	0.983059	LEANING PATHOGENIC
NM_000267.3	29586113	G	T	D1445Y	D1445Y	VUS	0.942	LEANING PATHOGENIC	0.778	LEANING PATHOGENIC	0.979429	LEANING PATHOGENIC
NM_000267.3	29586117	T	G	F1446C	F1446C	VUS	0.939	LEANING PATHOGENIC	0.924	LEANING PATHOGENIC	0.99747	LEANING PATHOGENIC
NM_001042492.2	29586119	G	A	V1468M	V1447M	VUS	0.893	LEANING PATHOGENIC	0.633	LEANING PATHOGENIC	0.756245	VUS
NM_001042492.2	29586120	T	G	V1468G	V1447G	LP	0.721	VUS	0.863	LEANING PATHOGENIC	0.987803	LEANING PATHOGENIC
NM_001042492.2	29586126	G	A	S1470N	S1449N	VUS	0.263	LEANING BENIGN	0.235	VUS	0.046514	LEANING BENIGN
NM_001042492.2	29586129	A	G	N1471S	N1450S	VUS	0.832	VUS	0.439	VUS	0.879416	VUS
NM_001042492.2	29586134	G	A	D1473N	D1452N	VUS	0.669	VUS	0.394	VUS	0.361591	VUS
NM_001042492.2	29586138	C	T	A1474V	A1453V	VUS	0.254	LEANING BENIGN	0.17	LEANING BENIGN	0.100498	LEANING BENIGN
NM_000267.3	29586143	C	T	R1455C	R1455C	VUS	0.894	LEANING PATHOGENIC	0.724	LEANING PATHOGENIC	0.910539	VUS
NM_000267.3	29586144	G	A	R1455H	R1455H	VUS	0.809	VUS	0.736	LEANING PATHOGENIC	0.971242	LEANING PATHOGENIC
NM_000267.3	29586147	G	C	R1456T	R1456T	VUS	0.887	LEANING PATHOGENIC	0.666	LEANING PATHOGENIC	0.97946	LEANING PATHOGENIC
NM_001042492.2	29587388	T	G	F1478V	F1457V	VUS	0.934	LEANING PATHOGENIC	0.945	LEANING PATHOGENIC	0.993641	LEANING PATHOGENIC
NM_000267.3	29587398	A	G	D1460G	D1460G	VUS	0.905	LEANING PATHOGENIC	0.745	LEANING PATHOGENIC	0.914034	VUS
NM_000267.3	29587400	A	G	I1461V	I1461V	VUS	0.807	VUS	0.341	VUS	0.840217	VUS
NM_000267.3	29587401	T	C	I1461T	I1461T	VUS	0.972	LEANING PATHOGENIC	0.855	LEANING PATHOGENIC	0.796784	VUS
NM_001042492.2	29587402	A	G	I1482M	I1461M	VUS	0.972	LEANING PATHOGENIC	0.635	LEANING PATHOGENIC	0.945075	VUS
NM_000267.3	29587403	G	A	A1462T	A1462T	VUS	0.872	LEANING PATHOGENIC	0.65	LEANING PATHOGENIC	0.97712	LEANING PATHOGENIC
NM_000267.3	29587415	C	T	P1466S	P1466S	VUS	0.74	VUS	0.451	VUS	0.650014	VUS
NM_000267.3	29587418	A	C	T1467P	T1467P	VUS	0.125	LEANING BENIGN	0.28	VUS	0.679903	VUS
NM_001042492.2	29587418	A	G	T1488A	T1467A	VUS	0.087	LEANING BENIGN	0.319	VUS	0.335294	LEANING BENIGN
NM_001042492.2	29587421	A	G	S1489G	S1468G	LP/P	0.865	LEANING PATHOGENIC	0.549	VUS	0.880484	VUS
NM_001042492.2	29587428	C	T	A1491V	A1470V	VUS	0.229	LEANING BENIGN	0.31	VUS	0.938418	VUS
NM_000267.3	29587437	A	T	H1473L	H1473L	VUS	0.834	VUS	0.732	LEANING PATHOGENIC	0.992397	LEANING PATHOGENIC
NM_001042492.2	29587442	C	T	L1496F	L1475F	VUS	0.738	VUS	0.495	VUS	0.896025	VUS
NM_001042492.2	29587445	T	C	S1497P	S1476P	VUS	0.777	VUS	0.822	LEANING PATHOGENIC	0.944162	VUS
NM_000267.3	29587451	A	C	I1478L	I1478L	VUS	0.584	VUS	0.516	VUS	0.921415	VUS
NM_001042492.2	29587451	A	G	I1499V	I1478V	VUS	0.487	LEANING BENIGN	0.324	VUS	0.416216	VUS
NM_001042492.2	29587454	A	G	S1500G	S1479G	VUS	0.664	VUS	0.467	VUS	0.954589	LEANING PATHOGENIC
NM_000267.3	29587455	G	C	S1479T	S1479T	VUS	0.38	LEANING BENIGN	0.294	VUS	0.739393	VUS
NM_000267.3	29587458	A	G	D1480G	D1480G	VUS	0.884	LEANING PATHOGENIC	0.81	LEANING PATHOGENIC	0.997674	LEANING PATHOGENIC
NM_001042492.2	29587460	G	A	G1502S	G1481S	VUS	0.551	VUS	0.486	VUS	0.927537	VUS
NM_000267.3	29587463	A	C	N1482H	N1482H	VUS	0.916	LEANING PATHOGENIC	0.551	VUS	0.986458	LEANING PATHOGENIC
NM_001042492.2	29587464	A	G	N1503S	N1482S	VUS	0.763	VUS	0.433	VUS	0.889425	VUS
NM_000267.3	29587466	G	A	V1483M	V1583M	VUS	0.844	LEANING PATHOGENIC	0.629	LEANING PATHOGENIC	0.976135	LEANING PATHOGENIC
NM_000267.3	29587476	T	C	L1486S	L1486S	VUS	0.991	LEANING PATHOGENIC	0.895	LEANING PATHOGENIC	0.997433	LEANING PATHOGENIC
NM_000267.3	29587479	A	G	H1487R	H1487R	VUS	0.963	LEANING PATHOGENIC	0.918	LEANING PATHOGENIC	0.990744	LEANING PATHOGENIC
NM_000267.3	29587481	C	T	R1488C	R1488C	VUS	0.906	LEANING PATHOGENIC	0.688	LEANING PATHOGENIC	0.998854	LEANING PATHOGENIC
NM_001042492.2	29587482	G	A	R1509H	R1488H	VUS	0.942	LEANING PATHOGENIC	0.805	LEANING PATHOGENIC	0.730245	VUS
NM_001042492.2	29587488	T	G	L1511R	L1490R	VUS	0.988	LEANING PATHOGENIC	0.934	LEANING PATHOGENIC	0.997917	LEANING PATHOGENIC
NM_000267.3	29587492	G	C	W1491C	W1491C	VUS	0.937	LEANING PATHOGENIC	0.778	LEANING PATHOGENIC	0.999621	LEANING PATHOGENIC
NM_000267.3	29587494	A	G	N1492S	N1492S	VUS	0.763	VUS	0.476	VUS	0.924911	VUS
NM_000267.3	29587496	A	G	N1493D	N1493D	VUS	0.916	LEANING PATHOGENIC	0.472	VUS	0.9196	VUS
NM_001042492.2	29587500	A	G	Q1515R	Q1494R	VUS	0.913	LEANING PATHOGENIC	0.918	LEANING PATHOGENIC	0.978838	LEANING PATHOGENIC
NM_001042492.2	29587502	G	C	E1516Q	E1495Q	VUS	0.783	VUS	0.631	LEANING PATHOGENIC	0.947955	VUS
NM_000267.3	29587504	G	C	E1495D	E1495D	VUS	0.696	VUS	0.609	LEANING PATHOGENIC	0.835551	VUS
NM_000267.3	29587511	G	A	G1498R	G1498R	VUS	0.885	LEANING PATHOGENIC	0.723	LEANING PATHOGENIC	0.99547	LEANING PATHOGENIC
NM_000267.3	29587512	G	A	G1498E	G1498E	LP	0.967	LEANING PATHOGENIC	0.82	LEANING PATHOGENIC	0.993069	LEANING PATHOGENIC
NM_001042492.2	29587529	A	G	N1525D	N1504D	VUS	0.694	VUS	0.392	VUS	0.86233	VUS
NM_001042492.2	29588730	G	T	D1527Y	D1506Y	VUS	0.817	VUS	0.813	LEANING PATHOGENIC	0.993132	LEANING PATHOGENIC
NM_001042492.2	29588737	A	G	K1529R	K1508R	PATHOGENIC	0.549	VUS	0.518	VUS	0.819503	VUS
NM_000267.3	29588752	G	A	R1513Q	R1513Q	VUS	0.712	VUS	0.669	LEANING PATHOGENIC	0.958272	LEANING PATHOGENIC
NM_000267.3	29588767	T	C	M1518T	M1518T	VUS	0.906	LEANING PATHOGENIC	0.901	LEANING PATHOGENIC	0.991816	LEANING PATHOGENIC
NM_000267.3	29588775	C	G	L1521V	L1521V	VUS	0.662	VUS	0.657	LEANING PATHOGENIC	0.970288	LEANING PATHOGENIC
NM_001042492.2	29588782	C	A	A1544E	A1523E	VUS	0.883	LEANING PATHOGENIC	0.713	LEANING PATHOGENIC	0.99167	LEANING PATHOGENIC
NM_000267.3	29588784	T	C	Y1524H	Y1524H	VUS	0.741	VUS	0.648	LEANING PATHOGENIC	0.985078	LEANING PATHOGENIC
NM_001042492.2	29588788	T	C	L1546P	L1525P	VUS	0.944	LEANING PATHOGENIC	0.916	LEANING PATHOGENIC	0.995734	LEANING PATHOGENIC
NM_001042492.2	29588793	C	T	P1548S	P1527S	VUS	0.593	VUS	0.551	VUS	0.989017	LEANING PATHOGENIC
NM_000267.3	29588796	C	G	P1528A	P1528A	VUS	0.767	VUS	0.568	VUS	0.970821	LEANING PATHOGENIC
NM_000267.3	29588808	C	T	P1532S	P1532S	VUS	0.703	VUS	0.551	VUS	0.988993	LEANING PATHOGENIC
NM_000267.3	29588808	C	G	P1532A	P1532A	VUS	0.665	VUS	0.263	VUS	0.990823	LEANING PATHOGENIC
NM_000267.3	29588811	G	A	V1533M	V1533M	VUS	0.621	VUS	0.345	VUS	0.756216	VUS
NM_000267.3	29588821	C	T	T1536I	T1536I	VUS	0.667	VUS	0.387	VUS	0.943681	VUS
NM_001042492.2	29588821	C	G	T1557R	T1536R	VUS	0.771	VUS	0.326	VUS	0.967509	LEANING PATHOGENIC
NM_000267.3	29588823	C	T	H1537Y	H1537Y	VUS	0.672	VUS	0.327	VUS	0.978083	LEANING PATHOGENIC
NM_000267.3	29588833	G	A	S1540N	S1540N	VUS	0.536	VUS	0.239	VUS	0.621956	VUS
NM_000267.3	29588851	C	T	S1546L	S1546L	VUS	0.802	VUS	0.286	VUS	0.924606	VUS
NM_000267.3	29588872	C	T	T1553I	T1553I	VUS	0.749	VUS	0.378	VUS	0.855817	VUS
NM_000267.3	29592258	A	G	H1558R	H1558R	VUS	0.761	VUS	0.308	VUS	0.88676	VUS
NM_000267.3	29592278	G	T	A1565S	A1565S	VUS	0.642	VUS	0.333	VUS	0.455021	VUS
NM_000267.3	29592278	G	A	A1565T	A1565T	VUS	0.623	VUS	0.295	VUS	0.8166	VUS
NM_000267.3	29592288	C	T	T1568M	T1568M	VUS	0.719	VUS	0.318	VUS	0.730033	VUS
NM_000267.3	29592290	T	G	L1569V	L1569V	VUS	0.681	VUS	0.264	VUS	0.663504	VUS
NM_000267.3	29592292	A	C	L1569F	L1569F	VUS	0.739	VUS	0.242	VUS	0.966003	LEANING PATHOGENIC
NM_000267.3	29592303	A	G	Y1573C	Y1573C	VUS	0.966	LEANING PATHOGENIC	0.664	LEANING PATHOGENIC	0.999616	LEANING PATHOGENIC
NM_000267.3	29592309	C	G	A1575G	A1575G	VUS	0.644	VUS	0.328	VUS	0.856742	VUS
NM_000267.3	29592315	C	A	T1577N	T1577N	VUS	0.783	VUS	0.268	VUS	0.714716	VUS
NM_000267.3	29592318	C	G	S1578C	S1578C	VUS	0.827	VUS	0.489	VUS	0.997816	LEANING PATHOGENIC
NM_000267.3	29592323	G	A	A1580T	A1580T	VUS	0.167	LEANING BENIGN	0.163	LEANING BENIGN	0.845016	VUS
NM_000267.3	29592326	G	A	G1581R	G1581R	VUS	0.845	LEANING PATHOGENIC	0.602	LEANING PATHOGENIC	0.971509	LEANING PATHOGENIC
NM_001042492.2	29592335	A	G	I1605V	I1584V	VUS	0.655	VUS	0.236	VUS	0.182544	LEANING BENIGN
NM_000267.3	29592345	A	G	Y1587C	Y1587C	VUS	0.876	LEANING PATHOGENIC	0.645	LEANING PATHOGENIC	0.999245	LEANING PATHOGENIC
NM_001042492.2	29592347	G	A	V1609I	V1588I	VUS	0.279	LEANING BENIGN	0.088	LEANING BENIGN	0.359226	VUS
NM_001042492.2	29592348	T	C	V1609A	V1588A	VUS	0.685	VUS	0.25	VUS	0.978877	LEANING PATHOGENIC
NM_000267.3	29592353	C	T	R1590W	R1590W	VUS	0.942	LEANING PATHOGENIC	0.533	VUS	0.996707	LEANING PATHOGENIC
NM_001042492.2	29592354	G	A	R1611Q	R1590Q	VUS	0.807	VUS	0.508	VUS	0.997461	LEANING PATHOGENIC
NM_001042492.2	29592357	G	T	R1612M	R1591M	VUS	0.737	VUS	0.575	VUS	0.997003	LEANING PATHOGENIC
NM_000267.3	29592357	G	A	R1591K	R1591K	VUS	0.654	VUS	0.322	VUS	0.965036	LEANING PATHOGENIC
NM_000267.3	29652838	G	T	R1591S	R1591S	VUS	0.872	LEANING PATHOGENIC	0.467	VUS	0.991523	LEANING PATHOGENIC
NM_000267.3	29652848	G	A	G1595S	G1595S	VUS	0.798	VUS	0.385	VUS	0.980366	LEANING PATHOGENIC
NM_000267.3	29652858	A	G	N1598S	N1598S	VUS	0.839	VUS	0.381	VUS	0.891447	VUS
NM_001042492.2	29652861	G	A	G1620D	G1599D	VUS	0.944	LEANING PATHOGENIC	0.54	VUS	0.979583	LEANING PATHOGENIC
NM_000267.3	29652872	A	G	I1603V	I1603V	VUS	0.56	VUS	0.187	LEANING BENIGN	0.869348	VUS
NM_000267.3	29652882	T	A	V1606D	V1606D	VUS	0.958	LEANING PATHOGENIC	0.872	LEANING PATHOGENIC	0.99636	LEANING PATHOGENIC
NM_000267.3	29652888	T	C	L1608P	L1608P	VUS	0.9	LEANING PATHOGENIC	0.764	LEANING PATHOGENIC	0.990331	LEANING PATHOGENIC
NM_000267.3	29652894	T	C	L1610S	L1610S	VUS	0.975	LEANING PATHOGENIC	0.833	LEANING PATHOGENIC	0.997865	LEANING PATHOGENIC
NM_000267.3	29652899	C	A	P1612T	P1612T	VUS	0.79	VUS	0.377	VUS	0.988874	LEANING PATHOGENIC
NM_001042492.2	29652906	A	G	Y1635C	Y1614C	VUS	0.819	VUS	0.316	VUS	0.964738	LEANING PATHOGENIC
NM_000267.3	29652924	T	C	I1620T	I1620T	VUS	0.982	LEANING PATHOGENIC	0.746	LEANING PATHOGENIC	0.966535	LEANING PATHOGENIC
NM_000267.3	29652927	T	A	V1621E	V1621E	VUS	0.976	LEANING PATHOGENIC	0.845	LEANING PATHOGENIC	0.997849	LEANING PATHOGENIC
NM_000267.3	29652929	G	A	V1622M	V1622M	VUS	0.363	LEANING BENIGN	0.2	LEANING BENIGN	0.94393	VUS
NM_000267.3	29652932	G	C	D1623H	D1623H	VUS	0.989	LEANING PATHOGENIC	0.946	LEANING PATHOGENIC	0.998433	LEANING PATHOGENIC
NM_000267.3	29652932	G	T	D1623Y	D1623Y	LP	0.99	LEANING PATHOGENIC	0.952	LEANING PATHOGENIC	0.999383	LEANING PATHOGENIC
NM_000267.3	29652936	T	G	L1624R	L1624R	VUS	0.974	LEANING PATHOGENIC	0.753	LEANING PATHOGENIC	0.986138	LEANING PATHOGENIC
NM_000267.3	29652942	A	C	H1626P	H1626P	VUS	0.845	LEANING PATHOGENIC	0.499	VUS	0.987141	LEANING PATHOGENIC
NM_001042492.2	29652944	A	G	T1648A	T1627A	VUS	0.158	LEANING BENIGN	0.141	LEANING BENIGN	0.937514	VUS
NM_001042492.2	29652945	C	T	T1648I	T1627I	VUS	0.449	LEANING BENIGN	0.119	LEANING BENIGN	0.12328	LEANING BENIGN
NM_000267.3	29652947	G	A	G1628R	G1628R	VUS	0.787	VUS	0.397	VUS	0.681311	VUS
NM_001042492.2	29652950	C	T	P1650S	P1629S	VUS	0.695	VUS	0.274	VUS	0.373406	VUS
NM_000267.3	29652953	A	T	S1630C	S1630C	VUS	0.781	VUS	0.529	VUS	0.936716	VUS
NM_000267.3	29652953	A	C	S1630R	S1630R	VUS	0.76	VUS	0.318	VUS	0.787959	VUS
NM_001042492.2	29652959	C	T	R1653C	R1632C	VUS	0.876	LEANING PATHOGENIC	0.602	LEANING PATHOGENIC	0.99509	LEANING PATHOGENIC
NM_000267.3	29652960	G	T	R1632L	R1632L	VUS	0.871	LEANING PATHOGENIC	0.595	VUS	0.991192	LEANING PATHOGENIC
NM_001042492.2	29652960	G	A	R1653H	R1632H	VUS	0.808	VUS	0.55	VUS	0.827588	VUS
NM_001042492.2	29652977	C	G	L1659V	L1638V	VUS	0.632	VUS	0.324	VUS	0.944787	VUS
NM_000267.3	29652986	T	C	W1641R	W1641R	VUS	0.905	LEANING PATHOGENIC	0.688	LEANING PATHOGENIC	0.997635	LEANING PATHOGENIC
NM_000267.3	29653005	G	T	G1647V	G1647V	VUS	0.876	LEANING PATHOGENIC	0.283	VUS	0.975137	LEANING PATHOGENIC
NM_000267.3	29653016	G	A	D1651N	D1651N	VUS	0.315	LEANING BENIGN	0.119	LEANING BENIGN	0.570755	VUS
NM_000267.3	29653017	A	T	D1651V	D1651V	VUS	0.566	VUS	0.348	VUS	0.917053	VUS
NM_000267.3	29653020	A	G	N1652S	N1652S	VUS	0.9	LEANING PATHOGENIC	0.662	LEANING PATHOGENIC	0.946579	VUS
NM_000267.3	29653022	G	A	V1653I	V1653I	VUS	0.527	VUS	0.196	LEANING BENIGN	0.907399	VUS
NM_000267.3	29653028	G	T	A1655S	A1655S	VUS	0.338	LEANING BENIGN	0.211	VUS	0.836813	VUS
NM_001042492.2	29653028	G	A	A1676T	A1655T	VUS	0.67	VUS	0.311	VUS	0.813284	VUS
NM_000267.3	29653032	T	A	V1656D	V1656D	VUS	0.955	LEANING PATHOGENIC	0.808	LEANING PATHOGENIC	0.989803	LEANING PATHOGENIC
NM_001042492.2	29653034	T	C	Y1678H	Y1657H	VUS	0.756	VUS	0.733	LEANING PATHOGENIC	0.983296	LEANING PATHOGENIC
NM_000267.3	29653035	A	G	Y1657C	Y1657C	VUS	0.905	LEANING PATHOGENIC	0.747	LEANING PATHOGENIC	0.997614	LEANING PATHOGENIC
NM_000267.3	29653037	A	G	I1658V	I1658V	CI	0.136	LEANING BENIGN	0.074	LEANING BENIGN	0.00409066	LEANING BENIGN
NM_000267.3	29653039	C	G	I1658M	I1658M	VUS	0.614	VUS	0.349	VUS	0.916204	VUS
NM_000267.3	29653041	A	G	Y1659C	Y1659C	VUS	0.959	LEANING PATHOGENIC	0.734	LEANING PATHOGENIC	0.922249	VUS
NM_001042492.2	29653066	G	T	E1688D	E1667D	VUS	0.708	VUS	0.174	LEANING BENIGN	0.758834	VUS
NM_000267.3	29653074	A	G	K1670R	K1670R	VUS	0.686	VUS	0.331	VUS	0.676837	VUS
NM_000267.3	29653081	T	G	H1672Q	H1672Q	VUS	0.896	LEANING PATHOGENIC	0.373	VUS	0.970659	LEANING PATHOGENIC
NM_000267.3	29653085	C	T	R1674W	R1674W	VUS	0.87	LEANING PATHOGENIC	0.586	VUS	0.996915	LEANING PATHOGENIC
NM_001042492.2	29653086	G	A	R1695Q	R1674Q	VUS	0.758	VUS	0.341	VUS	0.988796	LEANING PATHOGENIC
NM_001042492.2	29653089	T	C	L1696P	L1675P	VUS	0.961	LEANING PATHOGENIC	0.751	LEANING PATHOGENIC	0.948714	VUS
NM_001042492.2	29653094	A	T	T1698S	T1677S	VUS	0.693	VUS	0.205	VUS	0.830091	VUS
NM_001042492.2	29653095	C	G	T1698S	T1677S	VUS	0.693	VUS	0.205	VUS	0.914549	VUS
NM_000267.3	29653100	C	T	L1679F	L1679F	VUS	0.803	VUS	0.302	VUS	0.724444	VUS
NM_001042492.2	29653103	A	C	K1701Q	K1680Q	VUS	0.722	VUS	0.462	VUS	0.954425	LEANING PATHOGENIC
NM_000267.3	29653109	A	G	S1682G	S1682G	VUS	0.772	VUS	0.26	VUS	0.881439	VUS
NM_001042492.2	29653110	G	A	S1703N	S1682N	VUS	0.703	VUS	0.237	VUS	0.891948	VUS
NM_001042492.2	29653116	G	A	R1705K	R1684K	VUS	0.209	LEANING BENIGN	0.14	LEANING BENIGN	0.237496	LEANING BENIGN
NM_000267.3	29653117	G	C	R1684S	R1684S	VUS	0.759	VUS	0.341	VUS	0.179973	LEANING BENIGN
NM_000267.3	29653127	A	G	I1688V	I1688V	VUS	0.498	VUS	0.19	LEANING BENIGN	0.46393	VUS
NM_000267.3	29653128	T	G	I1688R	I1688R	VUS	0.891	LEANING PATHOGENIC	0.87	LEANING PATHOGENIC	0.985968	LEANING PATHOGENIC
NM_001042492.2	29653128	T	C	I1709T	I1688T	VUS	0.96	LEANING PATHOGENIC	0.764	LEANING PATHOGENIC	0.98071	LEANING PATHOGENIC
NM_000267.3	29653134	G	T	C1690F	C1690F	VUS	0.477	LEANING BENIGN	0.159	LEANING BENIGN	0.678855	VUS
NM_000267.3	29653148	G	C	A1695P	A1695P	VUS	0.777	VUS	0.381	VUS	0.335052	LEANING BENIGN
NM_000267.3	29653148	G	A	A1695T	A1695T	VUS	0.427	LEANING BENIGN	0.077	LEANING BENIGN	0.79752	VUS
NM_000267.3	29653154	C	T	H1697Y	H1697Y	VUS	0.482	LEANING BENIGN	0.125	LEANING BENIGN	0.496104	VUS
NM_000267.3	29653157	A	G	I1698V	I1698V	VUS			0.061	LEANING BENIGN	0.113073	LEANING BENIGN
NM_000267.3	29653162	G	C	E1699D	E1699D	VUS	0.209	LEANING BENIGN	0.111	LEANING BENIGN	0.134493	LEANING BENIGN
NM_001042492.2	29653162	G	T	E1720D	E1699D	VUS	0.226	LEANING BENIGN	0.109	LEANING BENIGN	0.0228366	LEANING BENIGN
NM_001042492.2	29653171	A	T	Q1723H	Q1702H	VUS	0.382	LEANING BENIGN	0.249	VUS	0.692995	VUS
NM_000267.3	29653185	C	T	A1707V	A1707V	VUS	0.701	VUS	0.233	VUS	0.967716	LEANING PATHOGENIC
NM_001042492.2	29653191	C	G	T1730S	T1709S	VUS	0.804	VUS	0.398	VUS	0.989402	LEANING PATHOGENIC
NM_001042492.2	29653193	T	G	L1731V	L1710V	VUS	0.718	VUS	0.165	LEANING BENIGN	0.733233	VUS
NM_000267.3	29653197	C	G	A1711G	A1711G	VUS	0.406	LEANING BENIGN	0.076	LEANING BENIGN	0.657432	VUS
NM_001042492.2	29653217	G	C	V1739L	V1718L	VUS	0.492	LEANING BENIGN	0.201	LEANING BENIGN	0.768732	VUS
NM_000267.3	29653223	C	A	H1720N	H1720N	VUS	0.344	LEANING BENIGN	0.086	LEANING BENIGN	0.323396	LEANING BENIGN
NM_001042492.2	29653223	C	T	H1741Y	H1720Y	VUS	0.699	VUS	0.153	LEANING BENIGN	0.895968	VUS
NM_000267.3	29653224	A	T	H1720L	H1720L	VUS	0.753	VUS	0.31	VUS	0.936282	VUS
NM_000267.3	29653227	A	G	N1721S	N1721S	VUS	0.229	LEANING BENIGN	0.146	LEANING BENIGN	0.0964079	LEANING BENIGN
NM_000267.3	29653229	G	C	A1722P	A1722P	VUS	0.876	LEANING PATHOGENIC	0.434	VUS	0.966708	LEANING PATHOGENIC
NM_000267.3	29653232	C	T	L1723F	L1723F	VUS	0.778	VUS	0.273	VUS	0.914455	VUS
NM_000267.3	29653257	A	G	K1731R	K1731R	VUS	0.757	VUS	0.272	VUS	0.804922	VUS
NM_001042492.2	29653259	G	A	V1753I	V1732I	VUS	0.723	VUS	0.188	LEANING BENIGN	0.234275	LEANING BENIGN
NM_000267.3	29653265	A	G	I1734V	I1734V	VUS	0.52	VUS	0.1	LEANING BENIGN	0.169122	LEANING BENIGN
NM_000267.3	29654521	G	C	G1737A	G1737A	VUS	0.944	LEANING PATHOGENIC	0.861	LEANING PATHOGENIC	0.991429	LEANING PATHOGENIC
NM_000267.3	29654532	G	A	V1741A	V1741A	VUS	0.854	LEANING PATHOGENIC	0.713	LEANING PATHOGENIC	0.904895	VUS
NM_000267.3	29654533	T	A	V1741D	V1741D	LP	0.94	LEANING PATHOGENIC	0.934	LEANING PATHOGENIC	0.992398	LEANING PATHOGENIC
NM_000267.3	29654538	G	T	V1743L	V1743L	VUS	0.782	VUS	0.562	VUS	0.866303	VUS
NM_001042492.2	29654538	G	A	V1764I	V1743I	VUS	0.612	VUS	0.433	VUS	0.26593	LEANING BENIGN
NM_000267.3	29654541	A	G	T1744A	T1744A	VUS	0.916	LEANING PATHOGENIC	0.644	LEANING PATHOGENIC	0.91593	VUS
NM_000267.3	29654547	G	A	A1746T	A1746T	VUS	0.642	VUS	0.291	VUS	0.701404	VUS
NM_000267.3	29654547	G	T	A1746S	A1746S	VUS	0.367	LEANING BENIGN	0.257	VUS	0.91803	VUS
NM_000267.3	29654554	G	A	R1748Q	R1748Q	VUS	0.876	LEANING PATHOGENIC	0.448	VUS	0.971255	LEANING PATHOGENIC
NM_001042492.2	29654559	A	G	K1771E	K1750E	CI	0.407	LEANING BENIGN	0.764	LEANING PATHOGENIC	0.825474	VUS
NM_000267.3	29654577	G	T	V1756F	V1756F	VUS	0.909	LEANING PATHOGENIC	0.817	LEANING PATHOGENIC	0.986968	LEANING PATHOGENIC
NM_001042492.2	29654577	G	A	V1777I	V1756I	VUS	0.666	VUS	0.389	VUS	0.893848	VUS
NM_000267.3	29654587	A	G	N1759S	N1759S	VUS	0.955	LEANING PATHOGENIC	0.732	LEANING PATHOGENIC	0.982864	LEANING PATHOGENIC
NM_000267.3	29654592	A	G	I1761V	I1761V	VUS	0.233	LEANING BENIGN	0.297	VUS	0.278793	LEANING BENIGN
NM_000267.3	29654599	A	T	Y1763F	Y1763F	VUS	0.686	VUS	0.498	VUS	0.851659	VUS
NM_000267.3	29654599	A	C	Y1763S	Y1763S	VUS	0.912	LEANING PATHOGENIC	0.842	LEANING PATHOGENIC	0.99131	LEANING PATHOGENIC
NM_000267.3	29654605	C	T	S1765L	S1765L	VUS	0.907	LEANING PATHOGENIC	0.846	LEANING PATHOGENIC	0.989549	LEANING PATHOGENIC
NM_000267.3	29654608	A	C	E1766A	E1766A	VUS	0.913	LEANING PATHOGENIC	0.866	LEANING PATHOGENIC	0.989379	LEANING PATHOGENIC
NM_000267.3	29654613	G	C	E1768Q	E1768Q	VUS	0.802	VUS	0.597	LEANING PATHOGENIC	0.881144	VUS
NM_000267.3	29654614	A	G	E1768G	E1768G	VUS	0.819	VUS	0.816	LEANING PATHOGENIC	0.982047	LEANING PATHOGENIC
NM_000267.3	29654625	C	A	L1772I	L1772I	VUS	0.539	VUS	0.388	VUS	0.845869	VUS
NM_000267.3	29654628	G	A	V1773I	V1773I	VUS	0.647	VUS	0.376	VUS	0.876267	VUS
NM_001042492.2	29654629	T	C	V1794A	V1773A	VUS	0.857	LEANING PATHOGENIC	0.689	LEANING PATHOGENIC	0.763676	VUS
NM_000267.3	29654632	A	G	D1774G	D1774G	VUS	0.894	LEANING PATHOGENIC	0.859	LEANING PATHOGENIC	0.991692	LEANING PATHOGENIC
NM_001042492.2	29654633	T	A	D1795E	D1774E	VUS	0.756	VUS	0.651	LEANING PATHOGENIC	0.961336	LEANING PATHOGENIC
NM_001042492.2	29654655	A	G	I1803V	I1782V	VUS	0.465	LEANING BENIGN	0.297	VUS	0.265446	LEANING BENIGN
NM_000267.3	29654671	C	A	T1787K	T1787K	VUS	0.89	LEANING PATHOGENIC	0.514	VUS	0.96231	LEANING PATHOGENIC
NM_001042492.2	29654671	C	T	T1808M	T1787M	VUS	0.909	LEANING PATHOGENIC	0.65	LEANING PATHOGENIC	0.876144	VUS
NM_001042492.2	29654674	C	T	P1809L	P1788L	VUS	0.909	LEANING PATHOGENIC	0.537	VUS	0.609102	VUS
NM_000267.3	29654688	C	T	H1793Y	H1793Y	VUS	0.962	LEANING PATHOGENIC	0.741	LEANING PATHOGENIC	0.993996	LEANING PATHOGENIC
NM_000267.3	29654690	C	G	H1793Q	H1793Q	VUS	0.956	LEANING PATHOGENIC	0.674	LEANING PATHOGENIC	0.939217	VUS
NM_000267.3	29654691	C	G	Q1794E	Q1794E	VUS	0.731	VUS	0.397	VUS	0.770562	VUS
NM_000267.3	29654698	G	T	C1796F	C1796F	VUS	0.862	LEANING PATHOGENIC	0.675	LEANING PATHOGENIC	0.99938	LEANING PATHOGENIC
NM_000267.3	29654704	C	T	A1798V	A1798V	VUS	0.733	VUS	0.515	VUS	0.818679	VUS
NM_001042492.2	29654706	A	C	I1820L	I1799L	VUS	0.752	VUS	0.442	VUS	0.919328	VUS
NM_000267.3	29654713	A	C	Q1801P	Q1801P	VUS	0.74	VUS	0.642	LEANING PATHOGENIC	0.965451	LEANING PATHOGENIC
NM_000267.3	29654715	T	C	S1802P	S1802P	VUS	0.92	LEANING PATHOGENIC	0.739	LEANING PATHOGENIC	0.954726	LEANING PATHOGENIC
NM_000267.3	29654718	A	G	I1803V	I1803V	VUS	0.795	VUS	0.358	VUS	0.272443	LEANING BENIGN
NM_001042492.2	29654724	C	G	H1826D	H1805D	VUS	0.93	LEANING PATHOGENIC	0.761	LEANING PATHOGENIC	0.995153	LEANING PATHOGENIC
NM_000267.3	29654725	A	G	H1805R	H1805R	VUS	0.875	LEANING PATHOGENIC	0.828	LEANING PATHOGENIC	0.984918	LEANING PATHOGENIC
NM_000267.3	29654728	T	C	I1806T	I1806T	VUS	0.831	VUS	0.86	LEANING PATHOGENIC	0.988196	LEANING PATHOGENIC
NM_000267.3	29654729	C	G	I1806M	I1806M	VUS	0.842	VUS	0.78	LEANING PATHOGENIC	0.914176	VUS
NM_000267.3	29654730	C	T	R1807W	R1807W	VUS	0.961	LEANING PATHOGENIC	0.834	LEANING PATHOGENIC	0.981732	LEANING PATHOGENIC
NM_001042492.2	29654731	G	A	R1828Q	R1807Q	VUS	0.819	VUS	0.835	LEANING PATHOGENIC	0.995076	LEANING PATHOGENIC
NM_000267.3	29654736	C	G	R1809G	R1809G	LP	0.995	LEANING PATHOGENIC	0.92	LEANING PATHOGENIC	0.993747	LEANING PATHOGENIC
NM_000267.3	29654736	C	A	R1809S	R1809S	PATHOGENIC	0.998	LEANING PATHOGENIC	0.907	LEANING PATHOGENIC	0.997387	LEANING PATHOGENIC
NM_000267.3	29654736	C	T	R1809C	R1809C	PATHOGENIC	0.99	LEANING PATHOGENIC	0.919	LEANING PATHOGENIC	0.999075	LEANING PATHOGENIC
NM_000267.3	29654737	G	A	R1809H	R1809H	VUS	0.991	LEANING PATHOGENIC	0.958	LEANING PATHOGENIC	0.998432	LEANING PATHOGENIC
NM_000267.3	29654737	G	C	R1809P	R1809P	PATHOGENIC	0.996	LEANING PATHOGENIC	0.959	LEANING PATHOGENIC	0.998307	LEANING PATHOGENIC
NM_000267.3	29654737	G	T	R1809L	R1809L	LP/P	0.993	LEANING PATHOGENIC	0.943	LEANING PATHOGENIC	0.997778	LEANING PATHOGENIC
NM_001042492.2	29654751	C	G	Q1835E	Q1814E	VUS	0.815	VUS	0.588	VUS	0.905915	VUS
NM_001042492.2	29654752	A	G	Q1835R	Q1814R	VUS	0.837	VUS	0.66	LEANING PATHOGENIC	0.904435	VUS
NM_000267.3	29654757	G	A	D1816N	D1816N	CI	0.815	VUS	0.494	VUS	0.815784	VUS
NM_000267.3	29654760	T	C	S1817P	S1817P	VUS	0.841	VUS	0.74	LEANING PATHOGENIC	0.979502	LEANING PATHOGENIC
NM_001042492.2	29654761	C	G	S1838C	S1817C	VUS	0.801	VUS	0.777	LEANING PATHOGENIC	0.528726	VUS
NM_001042492.2	29654769	C	A	Q1841K	Q1820K	VUS	0.78	VUS	0.519	VUS	0.685234	VUS
NM_001042492.2	29654771	A	T	Q1841H	Q1820H	VUS	0.731	VUS	0.639	LEANING PATHOGENIC	0.572548	VUS
NM_001042492.2	29654773	A	G	H1842R	H1821R	VUS	0.803	VUS	0.783	LEANING PATHOGENIC	0.975951	LEANING PATHOGENIC
NM_000267.3	29654776	C	T	T1822I	T1822I	VUS	0.775	VUS	0.604	LEANING PATHOGENIC	0.920611	VUS
NM_000267.3	29654781	A	T	I1824F	I1824F	VUS	0.815	VUS	0.695	LEANING PATHOGENIC	0.962131	LEANING PATHOGENIC
NM_000267.3	29654782	T	G	I1824S	I1824S	VUS	0.876	LEANING PATHOGENIC	0.798	LEANING PATHOGENIC	0.988464	LEANING PATHOGENIC
NM_000267.3	29654788	C	T	P1826L	P1826L	VUS	0.845	LEANING PATHOGENIC	0.68	LEANING PATHOGENIC	0.995923	LEANING PATHOGENIC
NM_000267.3	29654788	C	G	P1826R	P1826R	VUS	0.857	LEANING PATHOGENIC	0.816	LEANING PATHOGENIC	0.994206	LEANING PATHOGENIC
NM_001042492.2	29654797	T	C	V1850A	V1829A	VUS	0.879	LEANING PATHOGENIC	0.519	VUS	0.993865	LEANING PATHOGENIC
NM_000267.3	29654800	C	T	P1830L	P1830L	VUS	0.942	LEANING PATHOGENIC	0.824	LEANING PATHOGENIC	0.994034	LEANING PATHOGENIC
NM_000267.3	29654800	C	G	P1830R	P1830R	VUS	0.953	LEANING PATHOGENIC	0.88	LEANING PATHOGENIC	0.994732	LEANING PATHOGENIC
NM_000267.3	29654809	T	G	L1833R	L1833R	PATHOGENIC	0.992	LEANING PATHOGENIC	0.877	LEANING PATHOGENIC	0.995968	LEANING PATHOGENIC
NM_001042492.2	29654820	G	A	A1858T	A1837T	VUS	0.919	LEANING PATHOGENIC	0.421	VUS	0.896146	VUS
NM_001042492.2	29654825	A	C	L1859F	L1838F	VUS	0.883	LEANING PATHOGENIC	0.291	VUS	0.926884	VUS
NM_000267.3	29654830	A	G	N1840S	N1840S	VUS	0.901	LEANING PATHOGENIC	0.747	LEANING PATHOGENIC	0.99539	LEANING PATHOGENIC
NM_000267.3	29654835	G	A	G1842S	G1842S	VUS	0.825	VUS	0.699	LEANING PATHOGENIC	0.996408	LEANING PATHOGENIC
NM_000267.3	29654839	G	C	S1843T	S1843T	VUS	0.743	VUS	0.238	VUS	0.984488	LEANING PATHOGENIC
NM_001042492.2	29654857	G	A	R1870Q	R1858Q	PATHOGENIC	0.984	LEANING PATHOGENIC	0.666	LEANING PATHOGENIC	0.996372	LEANING PATHOGENIC
NM_000267.3	29657328	A	G	N1854S	N1854S	LP	0.862	LEANING PATHOGENIC	0.417	VUS	0.987599	LEANING PATHOGENIC
NM_000267.3	29657340	C	T	A1858V	A1858V	VUS	0.943	LEANING PATHOGENIC	0.333	VUS	0.97622	LEANING PATHOGENIC
NM_000267.3	29657343	T	C	L1859S	L1859S	VUS	0.993	LEANING PATHOGENIC	0.736	LEANING PATHOGENIC	0.99563	LEANING PATHOGENIC
NM_000267.3	29657346	C	T	T1860I	T1860I	VUS	0.853	LEANING PATHOGENIC	0.476	VUS	0.989617	LEANING PATHOGENIC
NM_001042492.2	29657346	C	A	T1881N	T1860N	VUS	0.839	VUS	0.307	VUS	0.988241	LEANING PATHOGENIC
NM_001042492.2	29657354	T	G	F1884V	F1863V	VUS	0.968	LEANING PATHOGENIC	0.823	LEANING PATHOGENIC	0.996875	LEANING PATHOGENIC
NM_000267.3	29657354	T	C	F1863L	F1863L	LP	0.993	LEANING PATHOGENIC	0.46	VUS	0.989103	LEANING PATHOGENIC
NM_000267.3	29657356	T	A	F1863L	F1863L	LP	0.993	LEANING PATHOGENIC	0.46	VUS	0.988443	LEANING PATHOGENIC
NM_000267.3	29657366	A	T	I1867F	I1867F	VUS	0.615	VUS	0.758	LEANING PATHOGENIC	0.97412	LEANING PATHOGENIC
NM_000267.3	29657373	G	T	G1869V	G1869V	VUS	0.941	LEANING PATHOGENIC	0.916	LEANING PATHOGENIC	0.984118	LEANING PATHOGENIC
NM_000267.3	29657380	A	C	L1871F	L1871F	VUS	0.889	LEANING PATHOGENIC	0.874	LEANING PATHOGENIC	0.968476	LEANING PATHOGENIC
NM_000267.3	29657384	G	C	E1873Q	E1873Q	VUS	0.814	VUS	0.75	LEANING PATHOGENIC	0.766799	VUS
NM_000267.3	29657409	C	T	A1881V	A1881V	VUS	0.839	VUS	0.816	LEANING PATHOGENIC	0.968388	LEANING PATHOGENIC
NM_000267.3	29657415	A	G	N1883S	N1883S	VUS	0.755	VUS	0.706	LEANING PATHOGENIC	0.963074	LEANING PATHOGENIC
NM_001042492.2	29657423	T	C	F1907L	F1886L	VUS	0.963	LEANING PATHOGENIC	0.932	LEANING PATHOGENIC	0.994818	LEANING PATHOGENIC
NM_000267.3	29657424	T	A	F1886Y	F1886Y	VUS	0.849	LEANING PATHOGENIC	0.885	LEANING PATHOGENIC	0.985786	LEANING PATHOGENIC
NM_000267.3	29657425	T	A	F1886L	F1886L	VUS	0.963	LEANING PATHOGENIC	0.827	LEANING PATHOGENIC	0.995408	LEANING PATHOGENIC
NM_000267.3	29657433	C	G	S1889C	S1889C	VUS	0.679	VUS	0.796	LEANING PATHOGENIC	0.968266	LEANING PATHOGENIC
NM_001042492.2	29657435	A	G	I1911V	I1890V	VUS	0.744	VUS	0.891	LEANING PATHOGENIC	0.468262	VUS
NM_001042492.2	29657445	C	A	T1914K	T1893K	VUS	0.763	VUS	0.614	LEANING PATHOGENIC	0.959227	LEANING PATHOGENIC
NM_000267.3	29657448	T	C	L1894P	L1894P	LP	0.994	LEANING PATHOGENIC	0.989	LEANING PATHOGENIC	0.997597	LEANING PATHOGENIC
NM_001042492.2	29657457	A	G	N1918S	N1897S	VUS	0.655	VUS	0.602	LEANING PATHOGENIC	0.980143	LEANING PATHOGENIC
NM_000267.3	29657472	C	G	T1902R	T1902R	VUS	0.982	LEANING PATHOGENIC	0.965	LEANING PATHOGENIC	0.999034	LEANING PATHOGENIC
NM_001042492.2	29657472	C	T	T1923M	T1902M	VUS	0.946	LEANING PATHOGENIC	0.966	LEANING PATHOGENIC	0.999034	LEANING PATHOGENIC
NM_000267.3	29657491	G	T	E1908D	E1908D	VUS	0.821	VUS	0.833	LEANING PATHOGENIC	0.988747	LEANING PATHOGENIC
NM_001042492.2	29657491	G	C	E1929D	E1908D	VUS	0.818	VUS	0.834	LEANING PATHOGENIC	0.988747	LEANING PATHOGENIC
NM_000267.3	29657516	A	G	S1917G	S1917G	VUS	0.776	VUS	0.228	VUS	0.97627	LEANING PATHOGENIC
NM_000267.3	29661856	G	A	S1917N	S1917N	VUS	0.68	VUS	0.122	LEANING BENIGN	0.752153	VUS
NM_000267.3	29661879	T	A	L1925M	L1925M	LP	0.835	VUS	0.778	LEANING PATHOGENIC	0.976161	LEANING PATHOGENIC
NM_000267.3	29661885	T	G	Y1927D	Y1927D	PATHOGENIC	0.951	LEANING PATHOGENIC	0.943	LEANING PATHOGENIC	0.996771	LEANING PATHOGENIC
NM_000267.3	29661894	C	G	P1930A	P1930A	VUS	0.944	LEANING PATHOGENIC	0.938	LEANING PATHOGENIC	0.996317	LEANING PATHOGENIC
NM_001042492.2	29661897	T	C	W1952R	W1931R	LP	0.997	LEANING PATHOGENIC	0.925	LEANING PATHOGENIC	0.999226	LEANING PATHOGENIC
NM_001042492.2	29661901	T	C	L1953P	L1932P	PATHOGENIC	0.974	LEANING PATHOGENIC	0.972	LEANING PATHOGENIC	0.994972	LEANING PATHOGENIC
NM_000267.3	29661906	A	T	N1934Y	N1934Y	VUS	0.973	LEANING PATHOGENIC	0.943	LEANING PATHOGENIC	0.996531	LEANING PATHOGENIC
NM_000267.3	29661909	C	A	L1935I	L1935I	VUS	0.784	VUS	0.311	VUS	0.972525	LEANING PATHOGENIC
NM_000267.3	29661928	A	G	H1941R	H1941R	VUS	0.692	VUS	0.2	LEANING BENIGN	0.711255	VUS
NM_000267.3	29661943	A	G	K1946R	K1946R	VUS	0.624	VUS	0.287	VUS	0.818592	VUS
NM_001042492.2	29661949	A	T	Q1969L	Q1948L	VUS	0.603	VUS	0.287	VUS	0.191966	LEANING BENIGN
NM_000267.3	29661967	T	C	L1954P	L1954P	VUS	0.997	LEANING PATHOGENIC	0.915	LEANING PATHOGENIC	0.997194	LEANING PATHOGENIC
NM_001042492.2	29661973	A	G	K1977R	K1956R	VUS	0.835	VUS	0.744	LEANING PATHOGENIC	0.982847	LEANING PATHOGENIC
NM_000267.3	29661978	A	T	I1958L	I1958L	VUS	0.845	LEANING PATHOGENIC	0.782	LEANING PATHOGENIC	0.9158	VUS
NM_000267.3	29661978	A	G	I1958V	I1958V	VUS	0.717	VUS	0.7	LEANING PATHOGENIC	0.682985	VUS
NM_000267.3	29661980	A	G	I1958M	I1958M	VUS	0.92	LEANING PATHOGENIC	0.877	LEANING PATHOGENIC	0.983347	LEANING PATHOGENIC
NM_000267.3	29661982	C	T	T1959I	T1959I	VUS	0.939	LEANING PATHOGENIC	0.359	VUS	0.973263	LEANING PATHOGENIC
NM_000267.3	29661984	A	G	M1960V	M1960V	VUS	0.851	LEANING PATHOGENIC	0.581	VUS	0.757696	VUS
NM_001042492.2	29661990	A	G	I1983V	I1962V	VUS	0.557	VUS	0.5	VUS	0.553042	VUS
NM_000267.3	29661994	A	G	N1963S	N1963S	VUS	0.762	VUS	0.365	VUS	0.272662	LEANING BENIGN
NM_000267.3	29661996	G	A	E1964K	E1964K	VUS	0.901	LEANING PATHOGENIC	0.857	LEANING PATHOGENIC	0.990803	LEANING PATHOGENIC
NM_001042492.2	29662002	C	G	Q1987E	Q1966E	VUS	0.807	VUS	0.504	VUS	0.767773	VUS
NM_000267.3	29662004	G	C	Q1966H	Q1966H	VUS	0.766	VUS	0.612	LEANING PATHOGENIC	0.962064	LEANING PATHOGENIC
NM_000267.3	29662027	A	G	K1974R	K1974R	VUS	0.852	LEANING PATHOGENIC	0.784	LEANING PATHOGENIC	0.972207	LEANING PATHOGENIC
NM_000267.3	29662035	G	A	G1977R	G1977R	VUS	0.982	LEANING PATHOGENIC	0.903	LEANING PATHOGENIC	0.997086	LEANING PATHOGENIC
NM_000267.3	29662038	A	T	S1978C	S1978C	VUS	0.781	VUS	0.83	LEANING PATHOGENIC	0.981056	LEANING PATHOGENIC
NM_000267.3	29662041	C	G	L1979V	L1979V	VUS	0.883	LEANING PATHOGENIC	0.506	VUS	0.827916	VUS
NM_000267.3	29662044	G	C	G1980R	G1980R	VUS	0.993	LEANING PATHOGENIC	0.947	LEANING PATHOGENIC	0.998651	LEANING PATHOGENIC
NM_001042492.2	29662044	G	A	G2001R	G1980R	PATHOGENIC	0.998	LEANING PATHOGENIC	0.947	LEANING PATHOGENIC	0.998651	LEANING PATHOGENIC
NM_000267.3	29662045	G	A	G1980E	G1980E	VUS	0.985	LEANING PATHOGENIC	0.96	LEANING PATHOGENIC	0.997044	LEANING PATHOGENIC
NM_000267.3	29662045	G	T	G1980V	G1980V	VUS	0.971	LEANING PATHOGENIC	0.863	LEANING PATHOGENIC	0.997183	LEANING PATHOGENIC
NM_001042492.2	29662049	G	C	Q2002H	Q1981H	VUS	0.883	LEANING PATHOGENIC	0.772	LEANING PATHOGENIC	0.976519	LEANING PATHOGENIC
NM_001042492.2	29663357	G	A	D2005N	D1984N	VUS	0.705	VUS	0.553	VUS	0.987845	LEANING PATHOGENIC
NM_001042492.2	29663366	G	A	D2008N	D1987N	VUS	0.727	VUS	0.667	LEANING PATHOGENIC	0.986597	LEANING PATHOGENIC
NM_000267.3	29663375	C	G	L1990V	L1990V	VUS	0.73	VUS	0.687	LEANING PATHOGENIC	0.963169	LEANING PATHOGENIC
NM_000267.3	29663376	T	C	L1990P	L1990P	VUS	0.992	LEANING PATHOGENIC	0.951	LEANING PATHOGENIC	0.997262	LEANING PATHOGENIC
NM_001042492.2	29663381	A	G	S2013G	S1992G	VUS	0.653	VUS	0.651	LEANING PATHOGENIC	0.937695	VUS
NM_000267.3	29663382	G	A	S1992N	S1992N	VUS	0.696	VUS	0.369	VUS	0.937017	VUS
NM_000267.3	29663398	T	G	S1997R	S1997R	VUS	0.964	LEANING PATHOGENIC	0.874	LEANING PATHOGENIC	0.992249	LEANING PATHOGENIC
NM_000267.3	29663400	C	T	A1998V	A1998V	VUS	0.588	VUS	0.454	VUS	0.904096	VUS
NM_000267.3	29663406	G	A	G2000D	G2000D	VUS	0.769	VUS	0.762	LEANING PATHOGENIC	0.98447	LEANING PATHOGENIC
NM_000267.3	29663409	G	T	G2001V	G2001V	VUS	0.82	VUS	0.771	LEANING PATHOGENIC	0.998428	LEANING PATHOGENIC
NM_000267.3	29663413	G	C	L2002F	L2002F	VUS	0.581	VUS	0.631	LEANING PATHOGENIC	0.947272	VUS
NM_000267.3	29663426	G	A	A2007T	A2007T	VUS	0.618	VUS	0.618	LEANING PATHOGENIC	0.905434	VUS
NM_001042492.2	29663426	G	C	A2028P	A2007P	VUS	0.85	LEANING PATHOGENIC	0.838	LEANING PATHOGENIC	0.990181	LEANING PATHOGENIC
NM_000267.3	29663445	C	T	T2013I	T2013I	VUS	0.74	VUS	0.735	LEANING PATHOGENIC	0.992865	LEANING PATHOGENIC
NM_000267.3	29663460	C	T	A2018V	A2018V	VUS	0.913	LEANING PATHOGENIC	0.816	LEANING PATHOGENIC	0.991538	LEANING PATHOGENIC
NM_000267.3	29663462	T	C	S2019P	S2019P	VUS	0.891	LEANING PATHOGENIC	0.877	LEANING PATHOGENIC	0.990603	LEANING PATHOGENIC
NM_000267.3	29663465	G	A	G2020R	G2020R	VUS	0.851	LEANING PATHOGENIC	0.77	LEANING PATHOGENIC	0.995562	LEANING PATHOGENIC
NM_001042492.2	29663491	G	C	K2049N	K2028N	LP	0.754	VUS	0.302	VUS	0.99343	LEANING PATHOGENIC
NM_000267.3	29663663	G	A	R2032K	R2032K	VUS	0.808	VUS	0.209	VUS	0.781686	VUS
NM_000267.3	29663666	T	C	M2033T	M2033T	VUS	0.89	LEANING PATHOGENIC	0.466	VUS	0.970224	LEANING PATHOGENIC
NM_001042492.2	29663666	T	A	M2045K	M2024K	VUS	0.843	LEANING PATHOGENIC	0.675	LEANING PATHOGENIC	0.986793	LEANING PATHOGENIC
NM_000267.3	29663667	G	A	M2033I	M2033I	VUS	0.739	VUS	0.309	VUS	0.778829	VUS
NM_001042492.2	29663667	G	T	M2054I	M2033I	VUS	0.689	VUS	0.309	VUS	0.775531	VUS
NM_000267.3	29663671	A	C	K2035Q	K2035Q	VUS	0.676	VUS	0.186	LEANING BENIGN	0.793545	VUS
NM_001042492.2	29663677	A	G	I2058V	I2037V	CI	0.335	LEANING BENIGN	0.221	VUS	0.156129	LEANING BENIGN
NM_000267.3	29663680	G	A	D2038N	D2038N	VUS	0.654	VUS	0.195	LEANING BENIGN	0.933975	VUS
NM_000267.3	29663690	G	C	C2041S	C2041S	VUS	0.844	LEANING PATHOGENIC	0.297	VUS	0.970334	LEANING PATHOGENIC
NM_000267.3	29663701	A	G	T2045A	T2045A	VUS	0.703	VUS	0.29	VUS	0.984249	LEANING PATHOGENIC
NM_000267.3	29663708	C	G	T2047S	T2047S	VUS	0.552	VUS	0.253	VUS	0.736864	VUS
NM_001042492.2	29663708	C	T	T2068I	T2047I	VUS	0.665	VUS	0.273	VUS	0.895454	VUS
NM_000267.3	29663735	A	T	D2056V	D2056V	VUS	0.958	LEANING PATHOGENIC	0.758	LEANING PATHOGENIC	0.995476	LEANING PATHOGENIC
NM_000267.3	29663741	C	A	A2058D	A2058D	BLOV	0.05	LEANING BENIGN	0.586	VUS	0.995258	LEANING PATHOGENIC
NM_000267.3	29663768	T	C	L2067P	L2067P	PATHOGENIC	0.987	LEANING PATHOGENIC	0.945	LEANING PATHOGENIC	0.996298	LEANING PATHOGENIC
NM_000267.3	29663777	A	G	N2070S	N2070S	VUS	0.799	VUS	0.754	LEANING PATHOGENIC	0.986674	LEANING PATHOGENIC
NM_000267.3	29663783	C	G	S2072C	S2072C	VUS	0.735	VUS	0.595	VUS	0.782887	VUS
NM_001042492.2	29663798	C	T	A2098V	A2077V	VUS	0.58	VUS	0.635	LEANING PATHOGENIC	0.765453	VUS
NM_000267.3	29663800	C	T	H2078Y	H2078Y	VUS	0.829	VUS	0.727	LEANING PATHOGENIC	0.975584	LEANING PATHOGENIC
NM_000267.3	29663804	T	G	L2079R	L2079R	VUS	0.984	LEANING PATHOGENIC	0.968	LEANING PATHOGENIC	0.995605	LEANING PATHOGENIC
NM_000267.3	29663807	C	G	P2080R	P2080R	VUS	0.983	LEANING PATHOGENIC	0.921	LEANING PATHOGENIC	0.996961	LEANING PATHOGENIC
NM_000267.3	29663812	C	T	L2082F	L2082F	VUS	0.868	LEANING PATHOGENIC	0.857	LEANING PATHOGENIC	0.979337	LEANING PATHOGENIC
NM_001042492.2	29663815	T	C	F2104L	F2083L	VUS	0.856	LEANING PATHOGENIC	0.83	LEANING PATHOGENIC	0.980443	LEANING PATHOGENIC
NM_000267.3	29663817	C	G	F2083L	F2083L	VUS	0.843	LEANING PATHOGENIC	0.674	LEANING PATHOGENIC	0.980755	LEANING PATHOGENIC
NM_000267.3	29663819	A	C	H2084P	H2084P	VUS	0.973	LEANING PATHOGENIC	0.919	LEANING PATHOGENIC	0.994206	LEANING PATHOGENIC
NM_000267.3	29663821	G	A	V2085I	V2085I	VUS	0.194	LEANING BENIGN	0.27	VUS	0.242409	LEANING BENIGN
NM_001042492.2	29663827	A	T	T2108S	T2087S	VUS	0.704	VUS	0.707	LEANING PATHOGENIC	0.665608	VUS
NM_001042492.2	29663828	C	T	T2108I	T2087I	VUS	0.878	LEANING PATHOGENIC	0.822	LEANING PATHOGENIC	0.984843	LEANING PATHOGENIC
NM_001042492.2	29663830	T	A	F2109I	F2088I	VUS	0.535	VUS	0.319	VUS	0.44602	VUS
NM_000267.3	29663839	G	A	A2091T	A2091T	VUS	0.735	VUS	0.624	LEANING PATHOGENIC	0.684181	VUS
NM_000267.3	29663849	C	G	P2094R	P2094R	VUS	0.934	LEANING PATHOGENIC	0.851	LEANING PATHOGENIC	0.984881	LEANING PATHOGENIC
NM_000267.3	29663870	C	T	T2110I	T2110I	VUS	0.941	LEANING PATHOGENIC	0.548	VUS	0.893075	VUS
NM_000267.3	29663873	A	T	H2102L	H2102L	VUS	0.922	LEANING PATHOGENIC	0.84	LEANING PATHOGENIC	0.997539	LEANING PATHOGENIC
NM_000267.3	29663873	A	G	H2102R	H2102R	VUS	0.913	LEANING PATHOGENIC	0.855	LEANING PATHOGENIC	0.992214	LEANING PATHOGENIC
NM_000267.3	29663878	C	G	L2104V	L2104V	VUS	0.837	VUS	0.717	LEANING PATHOGENIC	0.972209	LEANING PATHOGENIC
NM_000267.3	29663881	G	A	V2105I	V2105I	VUS	0.458	LEANING BENIGN	0.493	VUS	0.702352	VUS
NM_001042492.2	29663884	A	G	I2127V	I2106V	CI	0.527	VUS	0.444	VUS	0.207255	LEANING BENIGN
NM_000267.3	29663908	A	C	T2114P	T2114P	VUS	0.543	VUS	0.927	LEANING PATHOGENIC	0.996576	LEANING PATHOGENIC
NM_000267.3	29663909	C	T	T2114I	T2114I	VUS	0.813	VUS	0.784	LEANING PATHOGENIC	0.99422	LEANING PATHOGENIC
NM_001042492.2	29663929	A	C	S2142R	S2121R	VUS	0.796	VUS	0.796	LEANING PATHOGENIC	0.990122	LEANING PATHOGENIC
NM_001042492.2	29663930	G	A	S2142N	S2121N	VUS	0.635	VUS	0.462	VUS	0.944231	VUS
NM_000267.3	29663932	G	A	E2122K	E2122K	LP	0.878	LEANING PATHOGENIC	0.915	LEANING PATHOGENIC	0.98913	LEANING PATHOGENIC
NM_000267.3	29664397	C	A	Q2126K	Q2126K	VUS	0.697	VUS	0.43	VUS	0.76641	VUS
NM_000267.3	29664400	G	A	V2127I	V2127I	VUS	0.665	VUS	0.386	VUS	0.202555	LEANING BENIGN
NM_001042492.2	29664419	C	T	T2154I	T2133I	VUS	0.83	VUS	0.674	LEANING PATHOGENIC	0.962039	LEANING PATHOGENIC
NM_000267.3	29664428	C	T	S2136L	S2136L	VUS	0.894	LEANING PATHOGENIC	0.722	LEANING PATHOGENIC	0.970759	LEANING PATHOGENIC
NM_000267.3	29664448	C	A	L2143M	L2143M	PATHOGENIC	0.692	VUS	0.635	LEANING PATHOGENIC	0.827325	VUS
NM_000267.3	29664479	C	T	A2153V	A2153V	VUS	0.763	VUS	0.621	LEANING PATHOGENIC	0.981543	LEANING PATHOGENIC
NM_000267.3	29664493	C	T	R2158C	R2158C	VUS	0.786	VUS	0.254	VUS	0.987411	LEANING PATHOGENIC
NM_000267.3	29664494	G	A	R2158H	R2158H	VUS	0.737	VUS	0.343	VUS	0.977141	LEANING PATHOGENIC
NM_000267.3	29664517	T	C	F2166L	F2166L	VUS	0.698	VUS	0.249	VUS	0.945585	VUS
NM_000267.3	29664521	C	T	S2167F	S2167F	VUS	0.771	VUS	0.291	VUS	0.963583	LEANING PATHOGENIC
NM_000267.3	29664530	C	T	S2170F	S2170F	VUS	0.811	VUS	0.267	VUS	0.969011	LEANING PATHOGENIC
NM_000267.3	29664532	T	A	Y2171N	Y2171N	PATHOGENIC	0.76	VUS	0.416	VUS	0.959692	LEANING PATHOGENIC
NM_001042492.2	29664544	A	G	T2196A	T2175A	VUS	0.767	VUS	0.407	VUS	0.915556	VUS
NM_000267.3	29664550	G	A	A2177T	A2177T	VUS	0.767	VUS	0.328	VUS	0.820736	VUS
NM_001042492.2	29664574	A	G	T2206A	T2185A	VUS	0.824	VUS	0.379	VUS	0.867212	VUS
NM_001042492.2	29664575	C	T	T2206I	T2185I	VUS	0.838	VUS	0.322	VUS	0.97668	LEANING PATHOGENIC
NM_000267.3	29664579	A	C	E2186D	E2186D	VUS	0.76	VUS	0.231	VUS	0.759203	VUS
NM_000267.3	29664581	C	G	A2187G	A2187G	VUS	0.708	VUS	0.192	LEANING BENIGN	0.986007	LEANING PATHOGENIC
NM_000267.3	29664595	A	G	M2192V	M2192V	VUS	0.896	LEANING PATHOGENIC	0.339	VUS	0.968188	LEANING PATHOGENIC
NM_000267.3	29664600	G	C	E2193D	E2193D	VUS	0.77	VUS	0.191	LEANING BENIGN	0.970381	LEANING PATHOGENIC
NM_000267.3	29664840	T	C	C2195R	C2195R	VUS	0.988	LEANING PATHOGENIC	0.734	LEANING PATHOGENIC	0.999577	LEANING PATHOGENIC
NM_000267.3	29664841	G	T	C2195F	C2195F	VUS	0.93	LEANING PATHOGENIC	0.556	VUS	0.997921	LEANING PATHOGENIC
NM_001042492.2	29664843	A	G	M2217V	M2196V	VUS	0.835	VUS	0.346	VUS	0.95214	LEANING PATHOGENIC
NM_000267.3	29664850	A	T	D2198V	D2198V	VUS	0.968	LEANING PATHOGENIC	0.658	LEANING PATHOGENIC	0.994924	LEANING PATHOGENIC
NM_001042492.2	29664851	T	G	D2219E	D2198E	VUS	0.846	LEANING PATHOGENIC	0.131	LEANING BENIGN	0.975018	LEANING PATHOGENIC
NM_001042492.2	29664858	A	G	T2222A	T2201A	VUS	0.317	LEANING BENIGN	0.054	LEANING BENIGN	0.0414085	LEANING BENIGN
NM_001042492.2	29664859	C	T	T2222M	T2201M	VUS	0.601	VUS	0.128	LEANING BENIGN	0.130172	LEANING BENIGN
NM_000267.3	29664861	T	C	C2202R	C2202R	VUS	0.959	LEANING PATHOGENIC	0.515	VUS	0.98759	LEANING PATHOGENIC
NM_001042492.2	29664865	A	G	K2224R	K2203R	VUS	0.771	VUS	0.275	VUS	0.658365	VUS
NM_000267.3	29664873	G	A	D2206N	D2206N	VUS	0.858	LEANING PATHOGENIC	0.223	VUS	0.978423	LEANING PATHOGENIC
NM_001042492.2	29664875	C	A	D2227E	D2206E	VUS	0.838	VUS	0.233	VUS	0.698823	VUS
NM_000267.3	29664879	T	C	W2208R	W2208R	VUS	0.994	LEANING PATHOGENIC	0.699	LEANING PATHOGENIC	0.999304	LEANING PATHOGENIC
NM_000267.3	29664885	G	A	E2210K	E2210K	VUS	0.488	LEANING BENIGN	0.423	VUS	0.805486	VUS
NM_000267.3	29664894	C	G	Q2213E	Q2213E	VUS	0.81	VUS	0.409	VUS	0.692533	VUS
NM_000267.3	29665051	T	C	F2217S	F2217S	VUS	0.974	LEANING PATHOGENIC	0.742	LEANING PATHOGENIC	0.998472	LEANING PATHOGENIC
NM_000267.3	29665087	T	C	V2229A	V2229A	VUS	0.758	VUS	0.35	VUS	0.976149	LEANING PATHOGENIC
NM_001042492.2	29665096	G	A	G2253E	G2232E	VUS	0.994	LEANING PATHOGENIC	0.645	LEANING PATHOGENIC	0.989424	LEANING PATHOGENIC
NM_001042492.2	29665111	G	A	R2258Q	R2237Q	VUS	0.52	VUS	0.168	LEANING BENIGN	0.945237	VUS
NM_001042492.2	29665117	C	T	S2260F	S2239F	VUS	0.586	VUS	0.3	VUS	0.978658	LEANING PATHOGENIC
NM_001042492.2	29665119	C	T	H2261Y	H2240Y	VUS	0.658	VUS	0.303	VUS	0.429042	VUS
NM_000267.3	29665120	A	G	H2240R	H2240R	VUS	0.692	VUS	0.392	VUS	0.886364	VUS
NM_000267.3	29665122	G	T	G2241W	G2241W	VUS	0.704	VUS	0.436	VUS	0.926903	VUS
NM_000267.3	29665128	A	G	I2243V	I2243V	VUS	0.313	LEANING BENIGN	0.151	LEANING BENIGN	0.780442	VUS
NM_000267.3	29665128	A	T	I2243L	I2243L	VUS	0.379	LEANING BENIGN	0.122	LEANING BENIGN	0.312175	LEANING BENIGN
NM_000267.3	29665132	A	G	K2244R	K2244R	VUS	0.658	VUS	0.449	VUS	0.941278	VUS
NM_000267.3	29665132	A	T	K2244M	K2244M	VUS	0.791	VUS	0.566	VUS	0.990251	LEANING PATHOGENIC
NM_000267.3	29665138	T	C	I2246T	I2246T	VUS	0.851	LEANING PATHOGENIC	0.621	LEANING PATHOGENIC	0.968404	LEANING PATHOGENIC
NM_001042492.2	29665139	A	G	I2267M	I2246M	VUS	0.753	VUS	0.375	VUS	0.773687	VUS
NM_000267.3	29665143	C	T	R2248C	R2248C	VUS	0.74	VUS	0.427	VUS	0.997521	LEANING PATHOGENIC
NM_001042492.2	29665144	G	A	R2269H	R2248H	VUS	0.694	VUS	0.406	VUS	0.966676	LEANING PATHOGENIC
NM_001042492.2	29665156	A	G	K2273R	K2252R	VUS	0.82	VUS	0.676	LEANING PATHOGENIC	0.950271	LEANING PATHOGENIC
NM_000267.3	29665156	A	T	K2252M	K2252M	LP	0.729	VUS	0.822	LEANING PATHOGENIC	0.994913	LEANING PATHOGENIC
NM_001042492.2	29665157	G	T	K2273N	K2252N	VUS	0.66	VUS	0.229	VUS	0.985939	LEANING PATHOGENIC
NM_000267.3	29665722	G	T	A2253S	A2253S	VUS	0.299	LEANING BENIGN	0.058	LEANING BENIGN	0.818202	VUS
NM_001042492.2	29665739	A	C	L2279F	L2258F	VUS	0.721	VUS	0.293	VUS	0.65447	VUS
NM_000267.3	29665741	A	G	K2259R	K2259R	VUS	0.636	VUS	0.288	VUS	0.660757	VUS
NM_000267.3	29665753	C	T	T2263I	T2263I	VUS	0.344	LEANING BENIGN	0.053	LEANING BENIGN	0.214108	LEANING BENIGN
NM_001042492.2	29665773	A	T	I2291L	I2270L	VUS	0.794	VUS	0.19	LEANING BENIGN	0.945524	VUS
NM_001042492.2	29665773	A	C	I2291L	I2270L	VUS	0.794	VUS	0.19	LEANING BENIGN	0.93933	VUS
NM_001042492.2	29665783	C	T	T2294I	T2273I	VUS	0.92	LEANING PATHOGENIC	0.382	VUS	0.82453	VUS
NM_001042492.2	29665802	A	C	K2300N	K2279N	VUS	0.95	LEANING PATHOGENIC	0.212	VUS	0.951704	LEANING PATHOGENIC
NM_000267.3	29665823	G	C	K2286N	K2286N	LP	0.581	VUS	0.097	LEANING BENIGN	0.910855	VUS
NM_000267.3	29665823	G	T	K2286N	K2286N	VUS	0.581	VUS	0.097	LEANING BENIGN	0.76078	VUS
NM_000267.3	29667527	C	T	S2288L	S2288L	VUS	0.938	LEANING PATHOGENIC	0.327	VUS	0.993701	LEANING PATHOGENIC
NM_000267.3	29667530	C	T	P2289L	P2289L	CI	0.441	LEANING BENIGN	0.324	VUS	0.241571	LEANING BENIGN
NM_000267.3	29667532	C	G	L2290V	L2290V	VUS	0.374	LEANING BENIGN	0.1	LEANING BENIGN	0.0917998	LEANING BENIGN
NM_000267.3	29667537	C	G	H2291Q	H2291Q	VUS	0.889	LEANING PATHOGENIC	0.335	VUS	0.963198	LEANING PATHOGENIC
NM_000267.3	29667550	T	G	W2296G	W2296G	VUS	0.953	LEANING PATHOGENIC	0.684	LEANING PATHOGENIC	0.960048	LEANING PATHOGENIC
NM_000267.3	29667553	G	T	V2297L	V2297L	VUS	0.688	VUS	0.067	LEANING BENIGN	0.905584	VUS
NM_001042492.2	29667556	G	A	A2319T	A2298T	VUS	0.912	LEANING PATHOGENIC	0.354	VUS	0.974797	LEANING PATHOGENIC
NM_000267.3	29667559	G	A	V2299M	V2299M	VUS	0.149	LEANING BENIGN	0.048	LEANING BENIGN	0.794968	VUS
NM_000267.3	29667569	T	C	L2302P	L2302P	VUS	0.984	LEANING PATHOGENIC	0.597	LEANING PATHOGENIC	0.991504	LEANING PATHOGENIC
NM_000267.3	29667581	A	T	E2306V	E2306V	VUS	0.942	LEANING PATHOGENIC	0.498	VUS	0.995022	LEANING PATHOGENIC
NM_000267.3	29667593	A	T	Y2310F	Y2310F	VUS	0.693	VUS	0.308	VUS	0.945771	VUS
NM_000267.3	29667598	G	T	A2312S	A2312S	VUS	0.588	VUS	0.241	VUS	0.948298	VUS
NM_001042492.2	29667604	A	G	T2335A	T2314A	VUS	0.739	VUS	0.201	LEANING BENIGN	0.549846	VUS
NM_000267.3	29667607	G	C	A2315P	A2315P	VUS	0.958	LEANING PATHOGENIC	0.501	VUS	0.992976	LEANING PATHOGENIC
NM_000267.3	29667607	G	T	A2315S	A2315S	VUS	0.696	VUS	0.241	VUS	0.87335	VUS
NM_001042492.2	29667607	G	A	A2336T	A2315T	VUS	0.852	LEANING PATHOGENIC	0.384	VUS	0.925647	VUS
NM_000267.3	29667608	C	A	A2315E	A2315E	VUS	0.938	LEANING PATHOGENIC	0.42	VUS	0.994374	LEANING PATHOGENIC
NM_000267.3	29667610	C	T	L2316F	L2316F	VUS	0.755	VUS	0.267	VUS	0.924209	VUS
NM_000267.3	29667611	T	G	L2316R	L2316R	VUS	0.963	LEANING PATHOGENIC	0.702	LEANING PATHOGENIC	0.996608	LEANING PATHOGENIC
NM_001042492.2	29667628	C	T	H2343Y	H2322Y	VUS	0.826	VUS	0.321	VUS	0.946558	VUS
NM_000267.3	29667631	A	G	T2323A	T2323A	VUS	0.758	VUS	0.27	VUS	0.982835	LEANING PATHOGENIC
NM_000267.3	29667640	A	G	S2326G	S2326G	VUS	0.235	LEANING BENIGN	0.136	LEANING BENIGN	0.944878	VUS
NM_000267.3	29667641	G	C	S2326T	S2326T	VUS	0.104	LEANING BENIGN	0.144	LEANING BENIGN	0.807153	VUS
NM_000267.3	29667646	C	G	R2328G	R2328G	VUS	0.61	VUS	0.153	LEANING BENIGN	0.26287	LEANING BENIGN
NM_000267.3	29667646	C	T	R2328C	R2328C	VUS	0.603	VUS	0.186	LEANING BENIGN	0.976453	LEANING PATHOGENIC
NM_000267.3	29667647	G	T	R2328L	R2328L	VUS	0.385	LEANING BENIGN	0.163	LEANING BENIGN	0.976858	LEANING PATHOGENIC
NM_000267.3	29667647	G	A	R2328H	R2328H	VUS	0.226	LEANING BENIGN	0.135	LEANING BENIGN	0.898229	VUS
NM_000267.3	29667656	A	G	N2331S	N2331S	VUS	0.642	VUS	0.12	LEANING BENIGN	0.574246	VUS
NM_000267.3	29670028	G	A	S2334N	S2334N	VUS	0.678	VUS	0.121	LEANING BENIGN	0.929548	VUS
NM_000267.3	29670029	T	G	S2334R	S2334R	VUS	0.779	VUS	0.211	VUS	0.957786	LEANING PATHOGENIC
NM_001042492.2	29670031	C	T	P2356L	P2335L	VUS	0.825	VUS	0.353	VUS	0.938495	VUS
NM_001042492.2	29670034	A	G	E2357G	E2336G	VUS	0.775	VUS	0.337	VUS	0.985298	LEANING PATHOGENIC
NM_000267.3	29670043	T	G	F2339C	F2339C	VUS	0.929	LEANING PATHOGENIC	0.457	VUS	0.980267	LEANING PATHOGENIC
NM_000267.3	29670045	A	G	M2340V	M2340V	VUS	0.956	LEANING PATHOGENIC	0.407	VUS	0.955819	LEANING PATHOGENIC
NM_001042492.2	29670051	A	G	I2363V	I2342V	VUS	0.455	LEANING BENIGN	0.233	VUS	0.3606	VUS
NM_000267.3	29670055	G	A	R2343Q	R2343Q	VUS	0.97	LEANING PATHOGENIC	0.586	VUS	0.99681	LEANING PATHOGENIC
NM_001042492.2	29670072	C	T	H2370Y	H2349Y	VUS	0.826	VUS	0.305	VUS	0.990171	LEANING PATHOGENIC
NM_000267.3	29670099	G	A	G2358R	G2358R	VUS	0.959	LEANING PATHOGENIC	0.609	LEANING PATHOGENIC	0.898837	VUS
NM_000267.3	29670106	A	G	N2360S	N2360S	VUS	0.613	VUS	0.083	LEANING BENIGN	0.367426	VUS
NM_000267.3	29670112	A	G	N2362S	N2362S	VUS	0.22	LEANING BENIGN	0.059	LEANING BENIGN	0.798564	VUS
NM_000267.3	29670114	T	C	S2363P	S2363P	VUS	0.667	VUS	0.182	LEANING BENIGN	0.957384	LEANING PATHOGENIC
NM_000267.3	29670121	T	C	F2365S	F2365S	VUS	0.984	LEANING PATHOGENIC	0.757	LEANING PATHOGENIC	0.994473	LEANING PATHOGENIC
NM_000267.3	29670125	C	G	N2366K	N2366K	VUS	0.928	LEANING PATHOGENIC	0.192	LEANING BENIGN	0.976736	LEANING PATHOGENIC
NM_000267.3	29670134	G	T	L2369F	L2369F	VUS	0.853	LEANING PATHOGENIC	0.264	VUS	0.965768	LEANING PATHOGENIC
NM_000267.3	29670134	G	C	L2369F	L2369F	VUS	0.853	LEANING PATHOGENIC	0.246	VUS	0.981346	LEANING PATHOGENIC
NM_000267.3	29670144	C	G	L2373V	L2373V	VUS	0.806	VUS	0.202	VUS	0.942582	VUS
NM_000267.3	29670144	C	A	L2373I	L2373I	VUS	0.647	VUS	0.157	LEANING BENIGN	0.843492	VUS
NM_001042492.2	29670145	T	G	L2394R	L2373R	VUS	0.971	LEANING PATHOGENIC	0.708	LEANING PATHOGENIC	0.997504	LEANING PATHOGENIC
NM_000267.3	29670147	T	G	L2374V	L2374V	VUS	0.633	VUS	0.182	LEANING BENIGN	0.639939	VUS
NM_000267.3	29670153	G	C	G2376R	G2376R	VUS	0.996	LEANING PATHOGENIC	0.739	LEANING PATHOGENIC	0.99717	LEANING PATHOGENIC
NM_001042492.2	29670153	G	A	G2397R	G2376R	VUS	0.991	LEANING PATHOGENIC	0.739	LEANING PATHOGENIC	0.99717	LEANING PATHOGENIC
NM_000267.3	29676141	A	G	Y2377C	Y2377C	VUS	0.866	LEANING PATHOGENIC	0.332	VUS	0.991368	LEANING PATHOGENIC
NM_000267.3	29676146	C	T	H2379Y	H2379Y	VUS	0.862	LEANING PATHOGENIC	0.32	VUS	0.985486	LEANING PATHOGENIC
NM_000267.3	29676159	C	T	A2383V	A2383V	VUS	0.156	LEANING BENIGN	0.09	LEANING BENIGN	0.800048	VUS
NM_001042492.2	29676161	A	G	I2405V	I2384V	VUS	0.164	LEANING BENIGN	0.06	LEANING BENIGN	0.131137	LEANING BENIGN
NM_000267.3	29676173	A	G	T2388A	T2388A	VUS	0.766	VUS	0.358	VUS	0.961421	LEANING PATHOGENIC
NM_000267.3	29676176	G	A	V2389I	V2389I	VUS	0.214	LEANING BENIGN	0.067	LEANING BENIGN	0.481861	VUS
NM_000267.3	29676182	A	G	I2391V	I2391	BLOV	0.35	LEANING BENIGN	0.185	LEANING BENIGN	0.840417	VUS
NM_001042492.2	29676189	A	G	H2414R	H2393R	VUS	0.81	VUS	0.336	VUS	0.898207	VUS
NM_000267.3	29676201	C	T	T2397I	T2397I	VUS	0.433	LEANING BENIGN	0.072	LEANING BENIGN	0.487859	VUS
NM_000267.3	29676210	A	C	N2400T	N2400T	VUS	0.392	LEANING BENIGN	0.064	LEANING BENIGN	0.875072	VUS
NM_000267.3	29676210	A	G	N2400S	N2400S	VUS	0.109	LEANING BENIGN	0.084	LEANING BENIGN	0.411886	VUS
NM_001042492.2	29676219	G	T	R2424I	R2403I	VUS	0.442	LEANING BENIGN	0.123	LEANING BENIGN	0.856348	VUS
NM_000267.3	29676224	T	G	C2405G	C2405G	VUS	0.886	LEANING PATHOGENIC	0.33	VUS	0.885975	VUS
NM_000267.3	29676229	C	A	D2406E	D2406E	VUS	0.649	VUS	0.177	LEANING BENIGN	0.966696	LEANING PATHOGENIC
NM_001042492.2	29676237	A	C	E2430A	E2409A	VUS	0.848	LEANING PATHOGENIC	0.391	VUS	0.99127	LEANING PATHOGENIC
NM_001042492.2	29676246	C	T	T2433I	T2412I	CI	0.562	VUS	0.241	VUS	0.194723	LEANING BENIGN
NM_000267.3	29676251	A	G	S2414G	S2414G	VUS	0.797	VUS	0.4	VUS	0.977944	LEANING PATHOGENIC
NM_001042492.2	29676254	G	A	V2436M	V2415M	VUS	0.781	VUS	0.336	VUS	0.935289	VUS
NM_001042492.2	29676261	A	G	Y2438C	Y2417C	VUS	0.894	LEANING PATHOGENIC	0.551	VUS	0.99676	LEANING PATHOGENIC
NM_000267.3	29677218	G	C	E2426Q	E2426Q	VUS	0.762	VUS	0.236	VUS	0.957004	LEANING PATHOGENIC
NM_000267.3	29677220	A	C	E2426D	E2426D	VUS	0.718	VUS	0.151	LEANING BENIGN	0.905118	VUS
NM_000267.3	29677228	G	A	R2429Q	R2429Q	VUS	0.922	LEANING PATHOGENIC	0.367	VUS	0.966879	LEANING PATHOGENIC
NM_000267.3	29677233	C	T	R2431C	R2431C	VUS	0.889	LEANING PATHOGENIC	0.437	VUS	0.989739	LEANING PATHOGENIC
NM_000267.3	29677234	G	A	R2431H	R2431H	VUS	0.898	LEANING PATHOGENIC	0.382	VUS	0.989777	LEANING PATHOGENIC
NM_000267.3	29677240	G	C	S2433T	S2433T	VUS	0.674	VUS	0.135	LEANING BENIGN	0.8881	VUS
NM_001042492.2	29677243	T	C	L2455P	L2434P	VUS	0.954	LEANING PATHOGENIC	0.403	VUS	0.99428	LEANING PATHOGENIC
NM_000267.3	29677247	A	C	K2435N	K2435N	VUS	0.834	VUS	0.089	LEANING BENIGN	0.957165	LEANING PATHOGENIC
NM_001042492.2	29677247	A	T	K2456N	K2435N	VUS	0.808	VUS	0.089	LEANING BENIGN	0.957165	LEANING PATHOGENIC
NM_000267.3	29677248	C	T	H2436Y	H2436Y	VUS	0.828	VUS	0.248	VUS	0.981235	LEANING PATHOGENIC
NM_000267.3	29677249	A	G	H2436R	H2436R	VUS	0.829	VUS	0.342	VUS	0.97287	LEANING PATHOGENIC
NM_000267.3	29677252	G	A	R2437K	R2437K	VUS	0.742	VUS	0.196	LEANING BENIGN	0.909327	VUS
NM_000267.3	29677260	C	G	L2440V	L2440V	VUS	0.685	VUS	0.092	LEANING BENIGN	0.425606	VUS
NM_000267.3	29677264	T	C	L2441P	L2441P	VUS	0.969	LEANING PATHOGENIC	0.412	VUS	0.877867	VUS
NM_000267.3	29677273	A	G	D2444G	D2444G	VUS	0.616	VUS	0.253	VUS	0.669626	VUS
NM_000267.3	29677275	A	C	I2445L	I2445L	VUS	0.287	LEANING BENIGN	0.066	LEANING BENIGN	0.20991	LEANING BENIGN
NM_000267.3	29677275	A	G	I2445V	I2445V	VUS	0.243	LEANING BENIGN	0.065	LEANING BENIGN	0.0244113	LEANING BENIGN
NM_000267.3	29677276	T	C	I2445T	I2445T	VUS	0.526	VUS	0.126	LEANING BENIGN	0.437996	VUS
NM_000267.3	29677279	C	T	S2446L	S2446L	VUS	0.695	VUS	0.084	LEANING BENIGN	0.94289	VUS
NM_000267.3	29677281	A	G	M2447V	M2447V	VUS	0.344	LEANING BENIGN	0.13	LEANING BENIGN	0.197814	LEANING BENIGN
NM_000267.3	29677285	A	G	E2448G	E2448G	VUS	0.631	VUS	0.164	LEANING BENIGN	0.89577	VUS
NM_000267.3	29677285	A	T	E2448V	E2448V	VUS	0.672	VUS	0.238	VUS	0.966156	LEANING PATHOGENIC
NM_001042492.2	29677290	G	A	V2471I	V2450I	VUS	0.267	LEANING BENIGN	0.038	LEANING BENIGN	0.585653	VUS
NM_001042492.2	29677294	C	G	P2472R	P2451R	VUS	0.958	LEANING PATHOGENIC	0.297	VUS	0.445982	VUS
NM_000267.3	29677296	A	G	M2452V	M2452V	VUS	0.839	VUS	0.223	VUS	0.820795	VUS
NM_000267.3	29677303	C	T	T2454I	T2454I	VUS	0.519	VUS	0.123	LEANING BENIGN	0.563238	VUS
NM_000267.3	29677305	T	C	Y2455H	Y2455H	VUS	0.791	VUS	0.24	VUS	0.652276	VUS
NM_001042492.2	29677308	C	G	P2477A	P2456A	VUS	0.569	VUS	0.044	LEANING BENIGN	0.566392	VUS
NM_000267.3	29677311	A	G	I2457V	I2457V	VUS	0.266	LEANING BENIGN	0.044	LEANING BENIGN	0.0573082	LEANING BENIGN
NM_001042492.2	29677314	C	T	H2479Y	H2458Y	VUS	0.449	LEANING BENIGN	0.094	LEANING BENIGN	0.690687	VUS
NM_000267.3	29677317	C	T	H2459Y	H2459Y	VUS	0.484	LEANING BENIGN	0.018	LEANING BENIGN	0.594063	VUS
NM_001042492.2	29677318	A	G	H2480R	H2459R	VUS	0.661	VUS	0.661	LEANING PATHOGENIC	0.44643	VUS
NM_001042492.2	29677321	G	T	G2481V	G2460V	VUS	0.377	LEANING BENIGN	0.096	LEANING BENIGN	0.506792	VUS
NM_001042492.2	29677325	C	A	D2482E	D2461E	VUS	0.423	LEANING BENIGN	0.155	LEANING BENIGN	0.153507	LEANING BENIGN
NM_000267.3	29677333	A	G	Y2464C	Y2464C	VUS	0.321	LEANING BENIGN	0.17	LEANING BENIGN	0.584436	VUS
NM_000267.3	29677335	A	G	R2465G	R2465G	VUS	0.919	LEANING PATHOGENIC	0.279	VUS	0.348872	LEANING BENIGN
NM_001042492.2	29679279	C	G	L2488V	L2467V	VUS	0.425	LEANING BENIGN	0.115	LEANING BENIGN	0.800663	VUS
NM_000267.3	29679282	A	G	K2468E	K2468E	VUS	0.609	VUS	0.115	LEANING BENIGN	0.730543	VUS
NM_000267.3	29679283	A	G	K2468R	K2468R	VUS	0.267	LEANING BENIGN	0.085	LEANING BENIGN	0.70839	VUS
NM_001042492.2	29679301	C	T	S2495F	S2474F	VUS	0.647	VUS	0.166	LEANING BENIGN	0.264111	LEANING BENIGN
NM_001042492.2	29679304	C	G	S2496C	S2475C	VUS	0.852	LEANING PATHOGENIC	0.22	VUS	0.751271	VUS
NM_000267.3	29679307	C	T	P2476L	P2476L	VUS	0.933	LEANING PATHOGENIC	0.244	VUS	0.983923	LEANING PATHOGENIC
NM_000267.3	29679313	G	A	G2478D	G2478D	VUS	0.5	VUS	0.073	LEANING BENIGN	0.740918	VUS
NM_001042492.2	29679321	G	C	G2502R	G2481R	VUS	0.307	LEANING BENIGN	0.136	LEANING BENIGN	0.838928	VUS
NM_000267.3	29679327	C	T	L2483F	L2483F	VUS	0.785	VUS	0.147	LEANING BENIGN	0.906553	VUS
NM_001042492.2	29679327	C	G	L2504V	L2483V	VUS	0.694	VUS	0.135	LEANING BENIGN	0.758743	VUS
NM_001042492.2	29679330	G	C	A2505P	A2484P	VUS	0.62	VUS	0.112	LEANING BENIGN	0.80229	VUS
NM_000267.3	29679331	C	T	A2484V	A2484V	VUS	0.404	LEANING BENIGN	0.066	LEANING BENIGN	0.447698	VUS
NM_001042492.2	29679337	C	T	T2507I	T2486I	VUS	0.39	LEANING BENIGN	0.222	VUS	0.11898	LEANING BENIGN
NM_000267.3	29679342	C	T	P2488S	P2488S	VUS	0.454	LEANING BENIGN	0.09	LEANING BENIGN	0.7875	VUS
NM_001042492.2	29679343	C	T	P2509L	P2488L	VUS	0.813	VUS	0.192	LEANING BENIGN	0.958494	LEANING PATHOGENIC
NM_001042492.2	29679345	A	G	T2510A	T2489A	VUS	0.275	LEANING BENIGN	0.098	LEANING BENIGN	0.0417097	LEANING BENIGN
NM_000267.3	29679348	G	C	V2490L	V2490L	LB/B	0.559	VUS	0.07	LEANING BENIGN	0.00945527	LEANING BENIGN
NM_000267.3	29679351	G	A	G2491S	G2491S	VUS	0.915	LEANING PATHOGENIC	0.244	VUS	0.69385	VUS
NM_000267.3	29679367	G	A	R2496Q	R2496Q	VUS	0.905	LEANING PATHOGENIC	0.257	VUS	0.892896	VUS
NM_000267.3	29679369	G	A	A2497T	A2497T	VUS	0.224	LEANING BENIGN	0.11	LEANING BENIGN	0.821173	VUS
NM_000267.3	29679370	C	A	A2497D	A2497D	VUS	0.795	VUS	0.102	LEANING BENIGN	0.821334	VUS
NM_000267.3	29679402	C	T	P2508S	P2508S	VUS	0.852	LEANING PATHOGENIC	0.226	VUS	0.939322	VUS
NM_000267.3	29679405	T	C	S2509P	S2509P	VUS	0.905	LEANING PATHOGENIC	0.378	VUS	0.897408	VUS
NM_001042492.2	29679411	G	A	A2532T	A2511T	VUS	0.811	VUS	0.286	VUS	0.879744	VUS
NM_000267.3	29679412	C	T	A2511V	A2511V	CI	0.843	LEANING PATHOGENIC	0.302	VUS	0.137064	LEANING BENIGN
NM_001042492.2	29679417	A	G	T2534A	T2513A	VUS	0.358	LEANING BENIGN	0.101	LEANING BENIGN	0.119582	LEANING BENIGN
NM_001042492.2	29679427	T	C	L2537S	L2516S	VUS	0.892	LEANING PATHOGENIC	0.357	VUS	0.892529	VUS
NM_000267.3	29683480	A	G	T2519A	T2519A	VUS	0.738	VUS	0.278	VUS	0.881269	VUS
NM_000267.3	29683481	C	A	T2519K	T2519K	VUS	0.844	LEANING PATHOGENIC	0.225	VUS	0.81789	VUS
NM_001042492.2	29683497	T	A	D2545E	D2524E	VUS	0.702	VUS	0.131	LEANING BENIGN	0.841033	VUS
NM_001042492.2	29683504	A	G	I2458V	I2527V	VUS	0.588	VUS	0.143	LEANING BENIGN	0.789698	VUS
NM_000267.3	29683505	T	A	I2527K	I2527K	VUS	0.749	VUS	0.315	VUS	0.861352	VUS
NM_000267.3	29683505	T	G	I2527R	I2527R	VUS	0.716	VUS	0.321	VUS	0.880379	VUS
NM_001042492.2	29683507	T	C	S2549P	S2528P	VUS	0.685	VUS	0.169	LEANING BENIGN	0.419485	VUS
NM_000267.3	29683519	G	C	A2532P	A2532P	VUS	0.798	VUS	0.34	VUS	0.912026	VUS
NM_001042492.2	29683525	A	G	K2555E	K2534E	VUS	0.764	VUS	0.312	VUS	0.871397	VUS
NM_001042492.2	29683530	G	C	R2556S	R2535S	VUS	0.862	LEANING PATHOGENIC	0.862	LEANING PATHOGENIC	0.926232	VUS
NM_000267.3	29683537	A	G	M2538V	M2538V	VUS	0.252	LEANING BENIGN	0.156	LEANING BENIGN	0.108895	LEANING BENIGN
NM_000267.3	29683546	G	A	G2541R	G2541R	VUS	0.866	LEANING PATHOGENIC	0.402	VUS	0.989807	LEANING PATHOGENIC
NM_000267.3	29683549	A	G	I2542V	I2542V	VUS	0.099	LEANING BENIGN	0.092	LEANING BENIGN	0.67622	VUS
NM_000267.3	29683555	A	C	T2544P	T2544P	VUS	0.53	VUS	0.214	VUS	0.919051	VUS
NM_001042492.2	29683555	A	G	T2565A	T2544A	VUS	0.686	VUS	0.227	VUS	0.884399	VUS
NM_000267.3	29683562	C	G	P2546R	P2546R	VUS	0.778	VUS	0.281	VUS	0.927923	VUS
NM_001042492.2	29683562	C	T	P2567L	P2546L	CI	0.745	VUS	0.218	VUS	0.975716	LEANING PATHOGENIC
NM_001042492.2	29683570	A	G	R2570G	R2549G	VUS	0.71	VUS	0.161	LEANING BENIGN	0.926776	VUS
NM_000267.3	29683576	G	C	V2551L	V2551L	VUS	0.594	VUS	0.189	LEANING BENIGN	0.907606	VUS
NM_000267.3	29683579	G	A	A2552T	A2552T	VUS	0.403	LEANING BENIGN	0.122	LEANING BENIGN	0.891083	VUS
NM_001042492.2	29683599	G	A	M2579I	M2558I	VUS	0.259	LEANING BENIGN	0.077	LEANING BENIGN	0.848847	VUS
NM_001042492.2	29683981	C	G	T2581S	T2560S	VUS	0.662	VUS	0.203	VUS	0.564155	VUS
NM_001042492.2	29683983	C	A	Q2582K	Q2561K	VUS	0.474	LEANING BENIGN	0.093	LEANING BENIGN	0.737745	VUS
NM_001042492.2	29684006	G	C	Q2589H	Q2568H	VUS	0.327	LEANING BENIGN	0.082	LEANING BENIGN	0.669803	VUS
NM_000267.3	29684007	C	T	H2569Y	H2569Y	VUS	0.647	VUS	0.192	LEANING BENIGN	0.934515	VUS
NM_000267.3	29684009	C	A	H2569Q	H2569Q	VUS	0.576	VUS	0.251	VUS	0.211676	LEANING BENIGN
NM_000267.3	29684013	C	A	H2571N	H2571N	VUS	0.535	VUS	0.124	LEANING BENIGN	0.42782	VUS
NM_000267.3	29684015	T	A	H2571Q	H2571Q	VUS	0.505	VUS	0.242	VUS	0.635583	VUS
NM_000267.3	29684019	C	T	R2573C	R2573C	VUS	0.358	LEANING BENIGN	0.102	LEANING BENIGN	0.865042	VUS
NM_001042492.2	29684020	G	A	R2594H	R2573H	VUS	0.606	VUS	0.185	LEANING BENIGN	0.927087	VUS
NM_000267.3	29684028	T	C	S2576P	S2576P	VUS	0.798	VUS	0.24	VUS	0.962295	LEANING PATHOGENIC
NM_000267.3	29684032	T	C	V2577A	V2577A	VUS	0.574	VUS	0.136	LEANING BENIGN	0.473736	VUS
NM_000267.3	29684043	A	T	N2581Y	N2581Y	VUS	0.862	LEANING PATHOGENIC	0.321	VUS	0.978773	LEANING PATHOGENIC
NM_001042492.2	29684043	A	G	N2602D	N2581D	VUS	0.651	VUS	0.2	LEANING BENIGN	0.980198	LEANING PATHOGENIC
NM_000267.3	29684046	G	A	V2582I	V2582I	VUS	0.42	LEANING BENIGN	0.229	VUS	0.630993	VUS
NM_000267.3	29684046	G	C	V2582L	V2582L	VUS	0.555	VUS	0.268	VUS	0.158905	LEANING BENIGN
NM_000267.3	29684049	C	G	L2583V	L2583V	VUS	0.689	VUS	0.29	VUS	0.878175	VUS
NM_000267.3	29684063	A	T	E2587D	E2587D	VUS	0.484	LEANING BENIGN	0.084	LEANING BENIGN	0.754442	VUS
NM_000267.3	29684064	G	C	V2588L	V2588L	VUS	0.699	VUS	0.228	VUS	0.931735	VUS
NM_001042492.2	29684064	G	A	V2609I	V2588I	VUS	0.637	VUS	0.179	LEANING BENIGN	0.671407	VUS
NM_000267.3	29684076	C	T	P2592S	P2592S	VUS	0.758	VUS	0.209	VUS	0.962504	LEANING PATHOGENIC
NM_000267.3	29684076	C	G	P2592A	P2592A	NP	0.755	VUS	0.147	LEANING BENIGN	0.931086	VUS
NM_001042492.2	29684077	C	T	P2613L	P2592L	VUS	0.814	VUS	0.244	VUS	0.562931	VUS
NM_001042492.2	29684080	A	G	K2614R	K2593R	VUS	0.281	LEANING BENIGN	0.082	LEANING BENIGN	0.181503	LEANING BENIGN
NM_000267.3	29684081	G	T	K2593N	K2593N	VUS	0.66	VUS	0.151	LEANING BENIGN	0.793176	VUS
NM_000267.3	29684083	T	A	I2594N	I2594N	VUS	0.801	VUS	0.134	LEANING BENIGN	0.906203	VUS
NM_000267.3	29684085	C	G	Q2595E	Q2595E	VUS	0.778	VUS	0.282	VUS	0.952711	LEANING PATHOGENIC
NM_001042492.2	29684086	A	G	Q2616R	Q2595R	VUS	0.817	VUS	0.342	VUS	0.970846	LEANING PATHOGENIC
NM_001042492.2	29684089	C	T	A2617V	A2596V	VUS	0.728	VUS	0.228	VUS	0.340241	LEANING BENIGN
NM_000267.3	29684106	C	G	L2602V	L2602V	VUS	0.615	VUS	0.288	VUS	0.956425	LEANING PATHOGENIC
NM_000267.3	29684293	C	G	L2605V	L2605V	VUS	0.54	VUS	0.08	LEANING BENIGN	0.90782	VUS
NM_000267.3	29684305	A	G	T2609A	T2609A	VUS	0.662	VUS	0.107	LEANING BENIGN	0.913409	VUS
NM_000267.3	29684306	C	G	T2609S	T2609S	VUS	0.319	LEANING BENIGN	0.029	LEANING BENIGN	0.2072	LEANING BENIGN
NM_001042492.2	29684308	A	G	T2631A	T2610A	VUS	0.368	LEANING BENIGN	0.279	VUS	0.545806	VUS
NM_001042492.2	29684327	G	A	R2637Q	R2616Q	CI	0.65	VUS	0.197	LEANING BENIGN	0.540088	VUS
NM_000267.3	29684332	C	G	L2618V	L2618V	VUS	0.738	VUS	0.25	VUS	0.919146	VUS
NM_001042492.2	29684339	A	T	E2641V	E2620V	VUS	0.885	LEANING PATHOGENIC	0.445	VUS	0.997344	LEANING PATHOGENIC
NM_000267.3	29684362	G	A	V2628M	V2628M	VUS	0.82	VUS	0.208	VUS	0.979983	LEANING PATHOGENIC
NM_000267.3	29684380	C	G	P2634A	P2634A	VUS	0.794	VUS	0.333	VUS	0.994397	LEANING PATHOGENIC
NM_000267.3	29684380	C	T	P2634S	P2634S	VUS	0.879	LEANING PATHOGENIC	0.446	VUS	0.996077	LEANING PATHOGENIC
NM_001042492.2	29684380	C	A	P2655T	P2634T	VUS	0.898	LEANING PATHOGENIC	0.524	VUS	0.993228	LEANING PATHOGENIC
NM_000267.3	29685499	C	T	H2637Y	H2637Y	LP	0.54	VUS	0.16	LEANING BENIGN	0.945641	VUS
NM_000267.3	29685515	C	G	S2642C	S2642C	VUS	0.802	VUS	0.261	VUS	0.96883	LEANING PATHOGENIC
NM_001042492.2	29685515	C	T	S2663F	S2642F	VUS	0.679	VUS	0.271	VUS	0.970109	LEANING PATHOGENIC
NM_000267.3	29685519	G	C	K2643N	K2643N	VUS	0.859	LEANING PATHOGENIC	0.314	VUS	0.987941	LEANING PATHOGENIC
NM_000267.3	29685523	A	G	N2645D	N2645D	VUS	0.75	VUS	0.187	LEANING BENIGN	0.971871	LEANING PATHOGENIC
NM_001042492.2	29685527	C	T	T2667I	T2646I	VUS	0.915	LEANING PATHOGENIC	0.249	VUS	0.967929	LEANING PATHOGENIC
NM_000267.3	29685553	A	G	N2655D	N2655D	VUS	0.609	VUS	0.098	LEANING BENIGN	0.794502	VUS
NM_001042492.2	29685568	A	G	I2681V	I2660V	LB/B	0.198	LEANING BENIGN	0.042	LEANING BENIGN	0.0125904	LEANING BENIGN
NM_000267.3	29685577	A	C	I2663L	I2663L	VUS	0.833	VUS	0.156	LEANING BENIGN	0.963377	LEANING PATHOGENIC
NM_001042492.2	29685587	G	T	S2687I	S2666I	VUS	0.9	LEANING PATHOGENIC	0.242	VUS	0.983717	LEANING PATHOGENIC
NM_000267.3	29685589	G	T	V2667L	V2667L	VUS	0.853	LEANING PATHOGENIC	0.292	VUS	0.937279	VUS
NM_000267.3	29685600	T	G	H2670Q	H2670Q	VUS	0.725	VUS	0.148	LEANING BENIGN	0.764952	VUS
NM_000267.3	29685607	T	A	S2673T	S2673T	VUS	0.524	VUS	0.265	VUS	0.805092	VUS
NM_001042492.2	29685607	T	C	S2694P	S2673P	VUS	0.671	VUS	0.156	LEANING BENIGN	0.964041	LEANING PATHOGENIC
NM_000267.3	29685610	C	T	P2674S	P2674S	VUS	0.688	VUS	0.183	LEANING BENIGN	0.753007	VUS
NM_000267.3	29685622	C	G	Q2678E	Q2678E	VUS	0.785	VUS	0.099	LEANING BENIGN	0.943192	VUS
NM_000267.3	29685632	A	T	Y2681F	Y2681F	CI	0.6	VUS	0.082	LEANING BENIGN	0.0715595	LEANING BENIGN
NM_000267.3	29685634	C	A	L2682M	L2682M	VUS	0.625	VUS	0.196	LEANING BENIGN	0.936773	VUS
NM_000267.3	29686011	G	A	R2692Q	R2692Q	VUS	0.695	VUS	0.351	VUS	0.984282	LEANING PATHOGENIC
NM_001042492.2	29686023	C	T	P2717L	P2696L	VUS	0.886	LEANING PATHOGENIC	0.399	VUS	0.973956	LEANING PATHOGENIC
NM_000267.3	29686033	G	C	K2699N	K2699N	VUS	0.713	VUS	0.148	LEANING BENIGN	0.814302	VUS
NM_001042492.2	29687506	A	G	Q2721R	Q2700R	VUS	0.727	VUS	0.313	VUS	0.680778	VUS
NM_001042492.2	29687520	G	A	D2726N	D2705N	VUS	0.737	VUS	0.148	LEANING BENIGN	0.977026	LEANING PATHOGENIC
NM_001042492.2	29687523	T	C	Y2727H	Y2706H	VUS	0.654	VUS	0.147	LEANING BENIGN	0.812368	VUS
NM_001042492.2	29687527	C	T	A2728V	A2707V	VUS	0.734	VUS	0.27	VUS	0.904262	VUS
NM_001042492.2	29687560	T	C	I2739T	I2718T	VUS	0.842	VUS	0.484	VUS	0.383638	VUS
NM_001042492.2	29687562	G	A	D2740N	D2719N	VUS	0.778	VUS	0.21	VUS	0.972475	LEANING PATHOGENIC
NM_000267.3	29687566	C	A	T2720K	T2720K	VUS	0.379	LEANING BENIGN	0.059	LEANING BENIGN	0.954592	LEANING PATHOGENIC
NM_000267.3	29687566	C	T	T2720M	T2720M	VUS	0.521	VUS	0.087	LEANING BENIGN	0.969343	LEANING PATHOGENIC
NM_001042492.2	29687582	T	G	I2746M	I2725M	VUS	0.277	LEANING BENIGN	0.04	LEANING BENIGN	0.427276	VUS
NM_000267.3	29687588	A	T	E2727D	E2727D	VUS	0.376	LEANING BENIGN	0.085	LEANING BENIGN	0.85465	VUS
NM_000267.3	29687611	T	A	L2735Q	L2735Q	VUS	0.59	VUS	0.096	LEANING BENIGN	0.766615	VUS
NM_000267.3	29687614	C	T	T2736I	T2736I	VUS	0.618	VUS	0.273	VUS	0.946045	VUS
NM_000267.3	29687632	C	A	P2742H	P2742H	VUS	0.593	VUS	0.33	VUS	0.993812	LEANING PATHOGENIC
NM_000267.3	29687640	C	G	L2745V	L2745V	LB/B	0.088	LEANING BENIGN	0.085	LEANING BENIGN	0.0188376	LEANING BENIGN
NM_000267.3	29687667	A	T	N2754Y	N2754Y	VUS	0.567	VUS	0.249	VUS	0.979543	LEANING PATHOGENIC
NM_000267.3	29687668	A	G	N2754S	N2754S	VUS	0.424	LEANING BENIGN	0.091	LEANING BENIGN	0.756272	VUS
NM_001042492.2	29687668	A	C	N2775T	N2754T	CI	0.545	VUS	0.122	LEANING BENIGN	0.611068	VUS
NM_000267.3	29687677	T	G	L2757R	L2757R	VUS	0.786	VUS	0.394	VUS	0.981445	LEANING PATHOGENIC
NM_000267.3	29687707	C	T	S2767F	S2767F	VUS	0.746	VUS	0.298	VUS	0.978915	LEANING PATHOGENIC
NM_000267.3	29701039	A	C	K2775Q	K2775Q	VUS	0.501	VUS	0.229	VUS	0.555592	VUS
NM_000267.3	29701045	A	T	N2777Y	N2777Y	VUS	0.676	VUS	0.337	VUS	0.969873	LEANING PATHOGENIC
NM_000267.3	29701046	A	G	N2777S	N2777S	VUS	0.44	LEANING BENIGN	0.207	VUS	0.771867	VUS
NM_001042492.2	29701048	G	A	V2799I	V2778I	CI	0.218	LEANING BENIGN	0.182	LEANING BENIGN	0.243323	LEANING BENIGN
NM_000267.3	29701060	C	A	P2782T	P2782T	VUS	0.624	VUS	0.347	VUS	0.955446	LEANING PATHOGENIC
NM_000267.3	29701061	C	T	P2782L	P2782L	BLOV	0.2	LEANING BENIGN	0.374	VUS	0.995036	LEANING PATHOGENIC
NM_000267.3	29701074	C	A	H2786Q	H2786Q	VUS	0.202	LEANING BENIGN	0.121	LEANING BENIGN	0.751437	VUS
NM_001042492.2	29701093	C	T	R2814C	R2793C	VUS	0.685	VUS	0.344	VUS	0.983381	LEANING PATHOGENIC
NM_001042492.2	29701099	G	A	G2816R	G2795R	VUS	0.807	VUS	0.335	VUS	0.962671	LEANING PATHOGENIC
NM_000267.3	29701105	G	T	A2797S	A2797S	VUS	0.569	VUS	0.237	VUS	0.898771	VUS
NM_000267.3	29701105	G	A	A2797T	A2797T	VUS	0.629	VUS	0.267	VUS	0.846776	VUS
NM_000267.3	29701109	G	A	S2798N	S2798N	VUS	0.437	LEANING BENIGN	0.195	LEANING BENIGN	0.880419	VUS
NM_000267.3	29701114	G	A	V2800M	V2800M	VUS	0.525	VUS	0.289	VUS	0.931631	VUS
NM_000267.3	29701122	G	T	K2802N	K2802N	VUS	0.509	VUS	0.151	LEANING BENIGN	0.601744	VUS
NM_000267.3	29701130	G	C	S2805T	S2805T	VUS	0.542	VUS	0.263	VUS	0.916506	VUS
NM_000267.3	29701132	G	A	A2806T	A2806T	VUS	0.137	LEANING BENIGN	0.052	LEANING BENIGN	0.0618784	LEANING BENIGN
NM_001042492.2	29701132	G	T	A2827S	A2806S	VUS	0.278	LEANING BENIGN	0.04	LEANING BENIGN	0.137038	LEANING BENIGN
NM_000267.3	29701143	C	G	F2809L	F2809L	VUS	0.269	LEANING BENIGN	0.138	LEANING BENIGN	0.825868	VUS
NM_001042492.2	29701143	C	A	F2830L	F2809L	VUS	0.301	LEANING BENIGN	0.138	LEANING BENIGN	0.345041	LEANING BENIGN
NM_001042492.2	29701147	C	T	R2832C	R2811C	VUS	0.458	LEANING BENIGN	0.206	VUS	0.715038	VUS
NM_001042492.2	29701148	G	A	R2832H	R2811H	VUS	0.398	LEANING BENIGN	0.347	VUS	0.796175	VUS
NM_001042492.2	29701150	A	C	N2833H	N2812H	VUS	0.082	LEANING BENIGN	0.129	LEANING BENIGN	0.548454	VUS
NM_000267.3	29701151	A	G	N2812S	N2812S	VUS	0.112	LEANING BENIGN	0.114	LEANING BENIGN	0.773802	VUS
NM_000267.3	29701153	A	G	S2813G	S2813G	VUS	0.603	VUS	0.249	VUS	0.934559	VUS
NM_000267.3	29701167	C	G	I2817M	I2817M	VUS	0.271	LEANING BENIGN	0.097	LEANING BENIGN	0.644233	VUS
NM_000267.3	29701168	G	C	V2818L	V2818L	VUS	0.262	LEANING BENIGN	0.065	LEANING BENIGN	0.854153	VUS
NM_001042492.2	29701168	G	A	V2839M	V2818M	VUS	0.124	LEANING BENIGN	0.056	LEANING BENIGN	0.135307	LEANING BENIGN
* BLOV= classified as benign or likely benign at LOVD
^ score not available
